# Supplementary material for: Boosting mechanical durability under high humidity by bioinspired multisite polymer for high-efficiency flexible perovskite solar cells
Source: Nat Commun. 2025 Feb 19;16:1771. doi: 10.1038/s41467-025-57102-3 (PMC11840045; doi:10.1038/s41467-025-57102-3)
Supplement: Supplementary file 4 — Source data [file 41467_2025_57102_MOESM4_ESM.xlsx]

## Sheet: Figure 1b
Pristine			CB			IPA			DMF			H2O
Displacement/mm	Load/N		Displacement/mm	Load/N		Displacement/mm	Load/N		Displacement/mm	Load/N		Displacement/mm	Load/N
0	-0.01305		0	-0.00769		0	0.00616		0	-0.00772		0	-6e-05
0.00101	0.26838		-0.00096	-0.09149		0.00115	0.12575		0.00216	0.13207		0.0002	0.03552
0.00139	0.4196		-0.00049	-0.0539		0.0038	0.43952		0.00673	0.5721		0.00075	0.13657
0.00536	1.70591		0.0004	0.02292		0.00846	1.0256		0.01694	1.85887		0.00173	0.32985
0.00926	2.99465		0.003	0.28991		0.01758	2.2766		0.02604	3.11477		0.00341	0.67595
0.01318	4.25507		0.00728	0.80486		0.02544	3.53389		0.03493	4.37827		0.00607	1.25816
0.01723	5.51245		0.00927	1.061		0.0326	4.79592		0.044	5.64731		0.009	1.90893
0.02152	6.77445		0.01079	1.26407		0.03963	6.05521		0.05334	6.91584		0.01113	2.37505
0.0259	8.0449		0.01237	1.48511		0.04656	7.30836		0.06255	8.17575		0.0127	2.71838
0.03033	9.31246		0.014	1.71695		0.05367	8.56709		0.07167	9.43914		0.01433	3.07574
0.03484	10.5647		0.01571	1.97062		0.06088	9.8205		0.08088	10.7011		0.01608	3.47202
0.03949	11.8157		0.01737	2.22147		0.06819	11.0733		0.09023	11.9564		0.01777	3.85194
0.04431	13.0775		0.01901	2.47323		0.07519	12.3267		0.09966	13.2106		0.01942	4.21987
0.0492	14.3319		0.02067	2.73487		0.08224	13.5838		0.10926	14.474		0.02109	4.5945
0.05411	15.5848		0.02234	2.99728		0.08942	14.8448		0.11896	15.7304		0.02274	4.96334
0.05907	16.8523		0.024	3.26602		0.09674	16.106		0.12881	16.9818		0.0244	5.33249
0.06407	18.1182		0.02567	3.53974		0.10409	17.3616		0.13887	18.242		0.02606	5.70956
0.06907	19.3755		0.02733	3.81568		0.11131	18.616		0.14942	19.5054		0.02771	6.08411
0.07423	20.6439		0.02899	4.09317		0.11856	19.8764		0.16012	20.7724		0.02943	6.48132
0.07968	21.9136		0.03066	4.37201		0.12592	21.1312		0.17077	22.0356		0.03109	6.86585
0.08548	23.1651		0.0323	4.65128		0.13345	22.39		0.18166	23.2928		0.03277	7.25063
0.09163	24.4159		0.03392	4.92465		0.14108	23.6409		0.19242	24.5576		0.03445	7.6372
0.09781	25.6702		0.03567	5.22476		0.14882	24.8979		0.20249	25.809		0.03612	8.02218
0.10397	26.9375		0.03732	5.5066		0.15649	26.1566		0.21274	27.0651		0.03778	8.41064
0.10999	28.1909		0.03903	5.79659		0.16416	27.4093		0.22342	28.3261		0.03951	8.81347
0.11627	29.4512		0.04069	6.07546		0.1719	28.661		0.23409	29.5784		0.04121	9.21311
0.12285	30.7135		0.04242	6.36708		0.17979	29.9196		0.24461	30.8437		0.04291	9.61314
0.12946	31.9642		0.04422	6.67012		0.18803	31.1814		0.25542	32.0952		0.04461	10.0071
0.13648	33.2291		0.04593	6.95275		0.19552	32.313		0.26651	33.3549		0.04627	10.3936
0.1436	34.4937		0.04754	7.22256		0.20319	33.5007		0.27741	34.6106		0.04792	10.7781
0.15206	35.7365		0.04924	7.50711		0.21122	34.7546		0.28882	35.8676		0.04954	11.1524
0.16011	36.7828		0.05093	7.7894		0.21952	36.0122		0.30044	37.1201		0.05114	11.5202
0.16831	37.7736		0.05255	8.06095		0.22788	37.2278		0.31203	38.3742		0.05277	11.8942
0.177	38.8253		0.05417	8.33772		0.23556	38.3485		0.32435	39.6376		0.05444	12.2789
0.18518	39.7352		0.0558	8.61726		0.2437	39.5718		0.33637	40.8882		0.05609	12.6537
0.19321	40.6218		0.05736	8.88788		0.25203	40.832		0.34877	42.1399		0.05776	13.0335
0.20129	41.5074		0.05896	9.16237		0.26055	42.0589		0.36258	43.4024		0.05942	13.4069
0.21047	42.6459		0.06066	9.46056		0.26843	43.1597		0.37646	44.6559		0.06108	13.7774
0.21929	43.825		0.06234	9.75173		0.27646	44.2814		0.39351	45.5606		0.06266	14.1263
0.22609	45.0755		0.06398	10.0326		0.28498	45.534		0.40952	45.7117		0.06439	14.5052
0.23173	46.3293		0.06564	10.3209		0.29345	46.7401		0.42656	45.0924		0.06619	14.901
0.23738	47.587		0.06723	10.5912		0.30176	47.8773		0.43349	43.8126		0.0679	15.2735
0.24329	48.8543		0.06893	10.887		0.30998	48.9888		0.43916	42.5304		0.06964	15.6498
0.24927	50.1154		0.07065	11.184		0.31884	50.2194		0.4444	41.2383		0.07132	16.0069
0.25548	51.3706		0.07234	11.4753		0.3269	51.2817		0.44908	39.9434		0.07299	16.3637
0.26188	52.6331		0.074	11.7536		0.33477	52.3153		0.45323	38.6849		0.07465	16.7098
0.26815	53.8962		0.07569	12.0468		0.34316	53.4256		0.45735	37.4287		0.07632	17.0559
0.2741	55.1552		0.07739	12.3349		0.35227	54.6286		0.46175	36.1615		0.078	17.4041
0.2801	56.4161		0.07908	12.621		0.36042	55.6461		0.46629	34.8954		0.07963	17.7393
0.28637	57.6739		0.08087	12.9203		0.36823	56.6242		0.47167	33.6111		0.08128	18.0816
0.29294	58.9253		0.08254	13.1987		0.37632	57.6369		0.47796	32.3539		0.08294	18.4218
0.29953	60.1782		0.08419	13.4725		0.38541	58.783		0.48385	31.0989		0.0846	18.7615
0.30593	61.4327		0.08591	13.7551		0.39422	59.8027		0.48938	29.8321		0.08625	19.0935
0.31244	62.6941		0.08757	14.0276		0.40187	60.6029					0.08787	19.4155
0.31861	63.9603		0.0892	14.2945		0.40953	61.412					0.08946	19.7334
0.32503	65.222		0.09086	14.5667		0.41819	62.3682					0.0911	20.0603
0.33132	66.4816		0.09252	14.8355		0.42711	63.283					0.09278	20.396
0.33753	67.7324		0.09413	15.1009		0.43536	64.0065					0.09443	20.7211
0.34365	69.0016		0.09566	15.3554		0.44307	64.6221					0.0961	21.0523
0.34968	70.2534		0.09727	15.6243		0.4517	65.4201					0.09776	21.3763
0.35598	71.5175		0.09896	15.907		0.46058	66.1792					0.09943	21.7064
0.36229	72.7811		0.1006	16.1844		0.4686	66.7152					0.10109	22.0276
0.36855	74.032		0.10223	16.4568		0.47655	67.2354					0.10277	22.3532
0.37488	75.2958		0.10393	16.7415		0.48493	67.8432					0.10445	22.6745
0.3814	76.5627		0.10564	17.0313		0.49369	68.4817					0.10614	22.9949
0.38806	77.8211		0.10736	17.3184		0.50186	68.9895					0.10796	23.3415
0.39486	79.0745		0.10901	17.5932		0.51009	69.4966					0.10972	23.671
0.4014	80.3355		0.11068	17.8715		0.51877	70.0638					0.11135	23.9601
0.40815	81.5955		0.11237	18.1497		0.52714	70.5531					0.11296	24.2436
0.41476	82.8547		0.11407	18.4313		0.53504	70.9661					0.11463	24.5496
0.4217	84.1129		0.11578	18.7137		0.54294	71.3971					0.1163	24.8572
0.42897	85.3745		0.11757	19.0088		0.5516	71.9678					0.11796	25.1591
0.43587	86.6304		0.11923	19.2742		0.56076	72.5419					0.1196	25.4545
0.44264	87.8939		0.12085	19.5328		0.56849	72.8411					0.12123	25.7446
0.44956	89.1594		0.12254	19.7997		0.57653	73.2208					0.12283	26.0334
0.45659	90.4114		0.1242	20.0618		0.58471	73.5581					0.12443	26.3214
0.4641	91.6713		0.12587	20.3181		0.59174	71.73					0.1261	26.628
0.47151	90.3595		0.12752	20.5766		0.59193	69.689					0.12776	26.929
0.47211	89.0892		0.12919	20.8321		0.59203	68.4076					0.12942	27.2269
0.47227	87.1337		0.13084	21.0859		0.59213	66.9836					0.13101	27.5107
0.47234	85.711		0.13252	21.3447		0.59222	65.4364					0.13267	27.806
0.47242	84.029		0.13416	21.5931		0.59232	63.7834					0.13442	28.1216
0.4725	82.1208		0.13571	21.8289		0.59242	62.0397					0.13614	28.4314
0.47259	80.0182		0.13724	22.0667		0.59253	60.2197					0.1378	28.7201
0.47267	77.7487		0.13892	22.3345		0.59263	58.3367					0.13951	29.0217
0.47276	75.3368		0.14064	22.6058		0.59274	56.4032					0.14129	29.3331
0.47285	72.8028		0.14233	22.868		0.59285	54.4308					0.14302	29.6362
0.47295	70.1664		0.144	23.1321		0.59296	52.43					0.14465	29.9071
0.47304	67.4459		0.14568	23.3959		0.59308	50.4106					0.14633	30.1887
0.47315	64.6595		0.14738	23.6657		0.59319	48.3819					0.148	30.4724
0.47325	61.8235		0.14909	23.931		0.59331	46.3522					0.14964	30.7402
0.47336	58.9524		0.15084	24.2079		0.59343	44.3291					0.15129	31.0109
0.47347	56.0592		0.15253	24.474		0.59355	42.3197					0.15301	31.2941
0.47359	53.1565		0.15418	24.7254								0.15465	31.5567
			0.15585	24.9826								0.15628	31.8157
			0.15752	25.2386								0.15794	32.0812
			0.15917	25.492								0.15958	32.3411
			0.16082	25.7411								0.16119	32.5913
			0.16246	25.9908								0.16276	32.8279
			0.16411	26.2401								0.16437	33.0767
			0.16578	26.4892								0.16605	33.3436
			0.16748	26.7419								0.16771	33.6049
			0.16911	26.9796								0.1694	33.8614
			0.1707	27.2115								0.17106	34.116
			0.17234	27.4521								0.17279	34.3749
			0.17403	27.7016								0.17448	34.6181
			0.1757	27.9466								0.17621	34.8638
			0.17734	28.1935								0.17795	35.1016
			0.17903	28.4484								0.17964	35.3186
			0.1807	28.7011								0.18129	35.5175
			0.18241	28.961								0.18295	35.7156
			0.18417	29.2279								0.18462	35.9034
			0.1859	29.4933								0.18628	36.0828
			0.18755	29.7364								0.18796	36.2583
			0.18919	29.9817								0.18962	36.4217
			0.19087	30.2307								0.19129	36.5801
			0.19252	30.4763								0.19294	36.7304
			0.19418	30.7194								0.1946	36.8787
			0.19582	30.9612								0.19625	37.0236
			0.19743	31.1924								0.19784	37.15
			0.199	31.4229								0.19937	37.2678
			0.20064	31.6578								0.20108	37.4279
			0.20232	31.9045								0.20281	37.5891
			0.20399	32.1477								0.20446	37.7247
			0.20565	32.3849								0.20616	37.8782
			0.20733	32.6273								0.20791	38.0402
			0.20904	32.8719								0.20964	38.2012
			0.21072	33.1102								0.21129	38.3452
			0.21243	33.3488								0.21296	38.5008
			0.21419	33.6011								0.21464	38.6835
			0.21591	33.8439								0.21629	38.858
			0.21752	34.0675								0.21795	39.0489
			0.21919	34.3042								0.21961	39.2445
			0.22086	34.544								0.22128	39.441
			0.2225	34.7754								0.22292	39.6368
			0.22418	35.0185								0.22458	39.8362
			0.22584	35.2536								0.22623	40.0402
			0.22744	35.4831								0.22787	40.2426
			0.22904	35.7042								0.22952	40.4625
			0.23067	35.9349								0.23115	40.7166
			0.23234	36.1728								0.23271	40.9853
			0.234	36.4093								0.23447	41.3131
			0.23567	36.646								0.23609	41.6202
			0.23732	36.8761								0.23778	41.9448
			0.23899	37.1097								0.23943	42.2625
			0.24065	37.3412								0.24117	42.6018
			0.24233	37.5762								0.2429	42.9403
			0.24401	37.8097								0.24464	43.2807
			0.24572	38.0473								0.24628	43.591
			0.24749	38.2925								0.24795	43.9157
			0.24926	38.5395								0.24962	44.2396
			0.25094	38.7627								0.25129	44.565
			0.25262	38.9846								0.25293	44.8813
			0.25429	39.2012								0.25456	45.1966
			0.25593	39.4141								0.25618	45.5053
			0.25759	39.6332								0.25779	45.8108
			0.2592	39.8382								0.25943	46.1262
			0.26085	40.0525								0.26109	46.4448
			0.26253	40.272								0.26276	46.7605
			0.26409	40.4722								0.26442	47.0713
			0.26567	40.6739								0.266	47.3651
			0.26734	40.8927								0.26769	47.6745
			0.26899	41.1088								0.26943	47.9982
			0.27065	41.3262								0.27116	48.313
			0.27229	41.5325								0.27287	48.623
			0.27395	41.7436								0.27463	48.9433
			0.27565	41.9612								0.27632	49.2364
			0.27733	42.1715								0.27797	49.5244
			0.279	42.3765								0.27967	49.8237
			0.28068	42.5857								0.28138	50.1216
			0.28235	42.788								0.28301	50.4048
			0.28411	43.0042								0.28463	50.6878
			0.28588	43.2178								0.2863	50.976
			0.28755	43.412								0.28797	51.2636
			0.2892	43.6021								0.28959	51.5451
			0.29086	43.7958								0.29116	51.8132
			0.29254	44.004								0.29274	52.0864
			0.2942	44.2204								0.29444	52.3887
			0.29588	44.4423								0.29608	52.6735
			0.29752	44.666								0.29773	52.9599
			0.29919	44.8944								0.29935	53.2358
			0.30086	45.1289								0.30094	53.5056
			0.3025	45.3563								0.30281	53.8422
			0.3041	45.5768								0.30443	54.1147
			0.30557	45.7765								0.3061	54.3929
			0.30723	46.0142								0.30779	54.6789
			0.30901	46.2761								0.30954	54.9722
			0.31066	46.5089								0.3113	55.2648
			0.31234	46.7474								0.313	55.5422
			0.31401	46.9832								0.31464	55.8013
			0.31569	47.2194								0.3163	56.0675
			0.3174	47.4624								0.31798	56.3363
			0.31915	47.7105								0.31964	56.603
			0.32089	47.9595								0.32129	56.8697
			0.32255	48.1868								0.32294	57.1369
			0.32422	48.4129								0.32459	57.4068
			0.32589	48.6412								0.32623	57.67
			0.32754	48.864								0.32786	57.9354
			0.32919	49.0879								0.32947	58.1894
			0.33086	49.3156								0.33109	58.4485
			0.33251	49.5392								0.33276	58.7208
			0.33418	49.766								0.33435	58.9775
			0.3358	49.9837								0.33602	59.2554
			0.33743	50.2014								0.33772	59.542
			0.33904	50.4132								0.33946	59.8368
			0.34066	50.6258								0.34112	60.108
			0.34235	50.8528								0.34281	60.386
			0.34401	51.0717								0.34449	60.6655
			0.34568	51.2945								0.34622	60.9468
			0.34732	51.5101								0.34796	61.2361
			0.34903	51.7397								0.34965	61.5061
			0.3507	51.9616								0.35129	61.7621
			0.3524	52.1902								0.35294	62.0182
			0.35415	52.4248								0.35462	62.2795
			0.35585	52.645								0.3563	62.5469
			0.35754	52.8671								0.35795	62.8026
			0.35918	53.0772								0.3596	63.0585
			0.36087	53.2971								0.36127	63.32
			0.36251	53.5102								0.3629	63.5753
			0.36415	53.7206								0.3645	63.8195
			0.36582	53.936								0.36609	64.0574
			0.36746	54.142								0.36774	64.3159
			0.36906	54.3428								0.36937	64.5652
			0.37065	54.5367								0.37112	64.8437
			0.37234	54.751								0.37281	65.1043
			0.37396	54.9501								0.37443	65.3498
			0.37563	55.1594								0.37614	65.6129
			0.37734	55.3749								0.37783	65.8735
			0.37905	55.5867								0.37954	66.136
			0.38076	55.7986								0.38127	66.4035
			0.38252	56.0159								0.38298	66.672
			0.38424	56.2266								0.38459	66.9158
			0.38587	56.4198								0.38627	67.1712
			0.38752	56.6198								0.38795	67.4274
			0.38919	56.8292								0.3896	67.6785
			0.39085	57.0311								0.39128	67.9345
			0.39255	57.2426								0.39294	68.1854
			0.39419	57.4462								0.39461	68.4335
			0.39585	57.6487								0.39626	68.677
			0.3975	57.847								0.39789	68.9163
			0.39915	58.0521								0.39949	69.15
			0.40078	58.25								0.40109	69.3759
			0.40239	58.4454								0.40269	69.6135
			0.404	58.6347								0.40439	69.8651
			0.40566	58.8384								0.40613	70.1325
			0.40732	59.0414								0.40779	70.3734
			0.409	59.245								0.40946	70.6151
			0.41065	59.4456								0.41117	70.8682
			0.41234	59.6512								0.41294	71.1285
			0.41401	59.8517								0.41464	71.3766
			0.41569	60.0509								0.4163	71.6095
			0.41738	60.2511								0.41801	71.8573
			0.41913	60.4562								0.41968	72.0892
			0.42091	60.6682								0.42128	72.3144
			0.4226	60.8511								0.42295	72.5585
			0.42421	61.028								0.42461	72.7981
			0.42588	61.2203								0.42626	73.0333
			0.42756	61.4146								0.42787	73.2624
			0.42917	61.5962								0.42944	73.482
			0.43082	61.7917								0.43107	73.7143
			0.43248	61.9858								0.43276	73.9535
			0.43412	62.177								0.43441	74.1865
			0.43574	62.3628								0.4361	74.423
			0.43733	62.5439								0.43777	74.6535
			0.43899	62.7409								0.43944	74.8857
			0.44067	62.9361								0.4411	75.1112
			0.44228	63.1172								0.44278	75.345
			0.44391	63.3071								0.44446	75.5762
			0.44566	63.5145								0.44614	75.807
			0.44735	63.7101								0.44785	76.0445
			0.44901	63.8985								0.44965	76.3011
			0.45068	64.0882								0.45134	76.5289
			0.45236	64.2754								0.45291	76.7322
			0.45409	64.4736								0.45456	76.9597
			0.45586	64.68								0.45626	77.192
			0.45761	64.8775								0.45795	77.4227
			0.45924	65.0562								0.4596	77.6485
			0.4609	65.2359								0.46119	77.8533
			0.46257	65.4206								0.46277	78.0603
			0.46423	65.5973								0.46443	78.2809
			0.46587	65.7735								0.4661	78.5043
			0.46752	65.9494								0.46777	78.7262
			0.46915	66.1234								0.46943	78.9458
			0.47077	66.2974								0.47106	79.1568
			0.47235	66.462								0.47274	79.3693
			0.47397	66.6326								0.47441	79.5907
			0.47563	66.8136								0.47612	79.8142
			0.47727	66.9867								0.47781	80.0351
			0.47897	67.1691								0.47955	80.2636
			0.48067	67.3528								0.48137	80.5065
			0.48233	67.5287								0.48303	80.7086
			0.48403	67.7109								0.48469	80.9108
			0.48572	67.8946								0.48638	81.1219
			0.48746	68.0829								0.48801	81.3161
			0.48923	68.2745								0.48965	81.5192
			0.49087	68.4417								0.49126	81.7162
			0.49251	68.6107								0.49302	81.9443
			0.4942	68.7867								0.49467	82.1502
			0.49586	68.9589								0.49625	82.3393
			0.49753	69.1238								0.4979	82.5446
			0.49919	69.2955								0.4995	82.7384
			0.50085	69.4623								0.50107	82.9329
			0.50252	69.6322								0.50274	83.147
			0.50418	69.7996								0.5044	83.3597
			0.50584	69.9596								0.50604	83.5663
			0.50751	70.1244								0.50773	83.7827
			0.50917	70.2785								0.5094	83.9898
			0.51069	70.408								0.51107	84.1985
			0.51227	70.5411								0.51277	84.4115
			0.514	70.6769								0.51445	84.6191
			0.51566	70.8168								0.51616	84.832
			0.51734	70.975								0.51792	85.056
			0.51901	71.1277								0.51969	85.28
			0.52069	71.2877								0.52129	85.4569
			0.52241	71.4575								0.52296	85.6548
			0.52414	71.6211								0.52464	85.8469
			0.52589	71.7834								0.5263	86.0429
			0.52753	71.9288								0.52796	86.2344
			0.5292	72.0804								0.52962	86.429
			0.53087	72.2337								0.53129	86.6187
			0.53253	72.3917								0.53295	86.809
			0.53419	72.5488								0.5346	87.0019
			0.53584	72.7043								0.53623	87.1867
			0.53752	72.8641								0.53774	87.346
			0.53917	73.0229								0.5393	87.5234
			0.54078	73.1714								0.54106	87.7393
			0.54238	73.3162								0.54278	87.952
			0.54399	73.4631								0.54445	88.1474
			0.54568	73.6286								0.54612	88.3426
			0.54736	73.787								0.54778	88.5334
			0.54903	73.9453								0.54948	88.7354
			0.55069	74.0964								0.5512	88.9338
			0.55234	74.2503								0.55294	89.1371
			0.55402	74.4085								0.55468	89.3392
			0.5557	74.5717								0.55629	89.5064
			0.55744	74.7431								0.55796	89.6835
			0.55919	74.909								0.55963	89.8618
			0.56086	75.066								0.56126	90.0164
			0.56252	75.2142								0.56294	90.187
			0.56418	75.3676								0.56461	90.3461
			0.56585	75.5192								0.56629	90.5071
			0.56751	75.6693								0.56792	90.6622
			0.56916	75.8164								0.56956	90.8205
			0.57081	75.96								0.57119	90.9788
			0.57244	76.1012								0.57278	91.127
			0.57407	76.2435								0.57446	91.2941
			0.57567	76.3786								0.5761	91.4521
			0.57734	76.5265								0.57778	91.6229
			0.57897	76.6675								0.57944	91.7809
			0.58063	76.8168								0.58112	91.9481
			0.58235	76.9712								0.58282	92.1136
			0.58403	77.1181								0.58451	92.2783
			0.58572	77.2637								0.58624	92.4492
			0.58749	77.4109								0.58795	92.6094
			0.58926	77.5628								0.58962	92.7529
			0.59092	77.6994								0.59129	92.8441
			0.59258	77.8267								0.59294	92.8742
			0.5942	77.9579								0.5946	92.9171
			0.59588	78.0946								0.59625	92.9614
			0.59755	78.2276								0.59792	93.0282
			0.59919	78.3553								0.59959	93.1244
			0.60085	78.4747								0.60124	93.24
			0.60251	78.5087								0.60288	93.3749
			0.60416	78.5021								0.60453	93.5145
			0.6058	78.5466								0.60616	93.6631
			0.60742	78.6222								0.60776	93.8089
			0.609	78.7046								0.60945	93.9849
			0.61065	78.8159								0.61112	94.1601
			0.61234	78.9432								0.61286	94.3541
			0.614	79.0619								0.61465	94.5611
			0.61567	79.1952								0.61632	94.7407
			0.61735	79.3294								0.61798	94.9194
			0.61901	79.4654								0.61964	95.0956
			0.62067	79.6007								0.62126	95.2734
			0.62236	79.7445								0.62296	95.4717
			0.62406	79.8881								0.62463	95.6578
			0.62584	80.0482								0.62627	95.8396
			0.6276	80.1944								0.62794	96.0311
			0.62923	80.3203								0.6296	96.2169
			0.63087	80.4479								0.63123	96.3981
			0.63252	80.5808								0.63284	96.5693
			0.63426	80.7282								0.63444	96.7428
			0.63588	80.8517								0.63609	96.9254
			0.63747	80.9753								0.63776	97.1111
			0.63907	81.1051								0.63942	97.2933
			0.64067	81.2324								0.64105	97.4687
			0.64232	81.3702								0.64279	97.6696
			0.644	81.5146								0.64437	97.8247
			0.64566	81.653								0.64611	98.0236
			0.64733	81.7965								0.64786	98.2135
			0.64899	81.938								0.64961	98.4055
			0.65067	82.0808								0.65131	98.5843
			0.65234	82.2182								0.65297	98.7497
			0.65401	82.3577								0.65464	98.9169
			0.6557	82.4894								0.6563	99.0749
			0.65739	82.6218								0.65797	99.2293
			0.65913	82.7555								0.65962	99.3755
			0.66088	82.9005								0.66127	99.5118
			0.66256	83.0266								0.6629	99.6288
			0.6642	83.1462								0.66454	99.74
			0.66587	83.2777								0.66617	99.838
			0.66753	83.4047								0.66777	99.9227
			0.66924	83.5412								0.66944	100.026
			0.67091	83.6711								0.67111	100.143
			0.67251	83.7921								0.67276	100.267
			0.67419	83.9284								0.67441	100.398
			0.67585	84.0619								0.67603	100.524
			0.67752	84.1963								0.67768	100.669
			0.67915	84.3234								0.67944	100.841
			0.68067	84.4372								0.68113	100.999
			0.68223	84.555								0.68281	101.156
			0.68392	84.6944								0.68453	101.326
			0.68565	84.8293								0.68632	101.514
			0.68734	84.9415								0.68801	101.675
			0.68902	85.0122								0.68964	101.825
			0.69069	84.8185								0.69133	101.988
			0.69239	84.3451								0.69303	102.151
			0.69414	84.0071								0.69467	102.305
			0.69588	83.7923								0.69631	102.452
			0.69752	83.6877								0.69797	102.612
			0.6992	83.5962								0.69962	102.766
			0.70085	83.4449								0.70125	102.921
			0.70252	83.3501								0.70287	103.071
			0.70417	83.3851								0.70443	103.213
			0.70582	83.5059								0.70605	103.367
			0.70751	83.6627								0.70773	103.538
			0.7092	83.8325								0.70935	103.688
			0.71086	84.0023								0.71108	103.87
			0.71252	84.1761								0.71274	104.029
			0.71416	84.3533								0.71444	104.197
			0.71574	84.5194								0.71611	104.353
			0.7173	84.6801								0.71779	104.514
			0.71902	84.8683								0.71947	104.665
			0.7207	85.0526								0.72122	104.826
			0.72234	85.2243								0.72299	104.976
			0.72402	85.4103								0.72463	105.062
			0.72573	85.597								0.72629	105.148
			0.72747	85.7873								0.72797	105.228
			0.72922	85.9749								0.72963	105.302
			0.73088	86.1471								0.73127	105.374
			0.73253	86.3144								0.73295	105.474
			0.7342	86.4859								0.73461	105.575
			0.73585	86.6484								0.73626	105.684
			0.7375	86.813								0.73792	105.8
			0.73915	86.9722								0.7396	105.925
			0.7408	87.129								0.74126	106.052
			0.74244	87.2819								0.7428	106.154
			0.74406	87.4298								0.74429	106.254
			0.74568	87.5774								0.74599	106.405
			0.74733	87.7219								0.74776	106.57
			0.749	87.8712								0.74947	106.724
			0.75069	88.0196								0.75111	106.867
			0.75233	88.1547								0.75279	107.016
			0.75405	88.2992								0.75449	107.171
			0.75571	88.4343								0.75623	107.333
			0.75734	88.5632								0.75798	107.499
			0.75907	88.7079								0.75969	107.655
			0.76084	88.8562								0.76134	107.794
			0.76254	88.9947								0.76296	107.929
			0.76413	89.1149								0.76462	108.072
			0.76577	89.2359								0.76628	108.216
			0.76742	89.345								0.76793	108.351
			0.76911	89.4117								0.76961	108.496
			0.77081	89.4993								0.77127	108.63
			0.77246	89.5762								0.77292	108.757
			0.77408	89.6282								0.77454	108.861
			0.77569	89.6333								0.77614	108.931
			0.77734	89.4008								0.77771	108.986
			0.77864	88.1499								0.77944	109.068
			0.77899	86.8663								0.78118	109.152
			0.77918	85.5905								0.78285	109.218
			0.77933	84.1591								0.78452	109.302
			0.77944	82.7204								0.78613	109.383
			0.77953	81.2911								0.78778	109.482
			0.7796	80.0256								0.78949	109.606
			0.77968	78.6818								0.79125	109.74
			0.77976	77.2899								0.79298	109.87
			0.77984	75.8796								0.79462	109.983
			0.77992	74.4782								0.79628	110.105
			0.78	73.1094								0.79794	110.228
			0.78009	71.7925								0.79961	110.353
			0.78017	70.5422								0.80126	110.477
			0.78027	69.0894								0.8029	110.598
			0.78038	67.7695								0.80453	110.723
			0.7805	66.3667								0.80615	110.843
			0.78065	64.9721								0.80775	110.966
			0.78081	63.6711								0.80943	111.105
												0.81109	111.236
												0.8127	111.357
												0.8144	111.488
												0.81614	111.592
												0.81782	111.659
												0.81957	111.747
												0.82137	111.844
												0.82307	111.36
												0.82469	111.322
												0.82631	111.38
												0.82801	111.494
												0.82965	111.598
												0.83128	111.714
												0.83296	111.835
												0.83461	111.962
												0.83626	112.086
												0.83791	112.208
												0.83955	112.333
												0.84114	112.447
												0.84274	112.561
												0.84443	112.698
												0.8461	112.816
												0.84776	112.943
												0.84941	113.064
												0.85109	113.189
												0.85278	113.304
												0.85445	113.404
												0.85613	113.468
												0.85791	113.56
												0.8597	113.656
												0.86134	113.71
												0.86295	113.758
												0.86464	113.826
												0.8663	113.886
												0.86797	113.953
												0.86961	114.022
												0.87126	114.096
												0.87285	114.155
												0.87442	114.207
												0.87609	114.236
												0.87777	114.287
												0.87942	114.34
												0.88106	114.389
												0.88268	114.444
												0.88438	114.521
												0.88616	114.598
												0.88787	114.675
												0.88962	114.763
												0.89135	114.847
												0.89301	114.913
												0.89465	114.977
												0.89631	115.045
												0.89799	115.111
												0.89965	115.17
												0.90133	115.222
												0.903	115.261
												0.90462	115.273
												0.90627	115.287
												0.90794	115.301
												0.90959	115.311
												0.91121	115.321
												0.91275	115.319
												0.91429	115.331
												0.91603	115.388
												0.91774	115.444
												0.91945	115.496
												0.92108	115.482
												0.92281	115.526
												0.92451	115.553
												0.92627	115.584
												0.92799	115.6
												0.92961	115.593
												0.93129	115.607
												0.93295	115.619
												0.93462	115.64
												0.93627	115.628
												0.93795	115.643
												0.93961	115.661
												0.94129	115.682
												0.94147	113.766
												0.94149	112.432
												0.9415	110.758
												0.94152	108.782
												0.94154	106.543
												0.94157	104.076
												0.94159	101.412
												0.94162	98.5803
												0.94165	95.6059
												0.94168	92.5118
												0.94172	89.3188
												0.94176	86.0473
												0.9418	82.7167
												0.94185	79.3448
												0.94189	75.9477
												0.94195	72.5399
												0.942	69.1348

## Sheet: Figure 1c
HPDA			HPDA/H2O			HPBA			HPBA/H2O
Strength/KPa	Std		Strength/KPa	Std		Strength/KPa	Std		Strength/KPa	Std
226.667	1.90941		278.333	22.6844		76.0833	4.63906		27.0833	4.07226

## Sheet: Figure 1d
HPDA			HPDA-PbI2
Wavenumber/cm-1	intensity		Wavenumber/cm-1	intensity
701.491	0.00318		701.491	0.00443
701.732	0.00606		701.732	0.0084
701.973	0.00869		701.973	0.01204
702.215	0.01103		702.215	0.01536
702.456	0.01316		702.456	0.01842
702.697	0.01511		702.697	0.02135
702.938	0.01694		702.938	0.02427
703.179	0.01861		703.179	0.02719
703.42	0.02023		703.42	0.03019
703.661	0.02179		703.661	0.0333
703.902	0.02335		703.902	0.0366
704.143	0.02487		704.143	0.04005
704.384	0.02638		704.384	0.04363
704.625	0.02787		704.625	0.04732
704.866	0.02935		704.866	0.05107
705.107	0.03078		705.107	0.05482
705.348	0.03209		705.348	0.05848
705.589	0.03331		705.589	0.06195
705.83	0.03438		705.83	0.06519
706.072	0.03524		706.072	0.06806
706.313	0.03591		706.313	0.07057
706.554	0.0363		706.554	0.0726
706.795	0.03644		706.795	0.07415
707.036	0.03629		707.036	0.07517
707.277	0.03586		707.277	0.07568
707.518	0.03516		707.518	0.07568
707.759	0.03424		707.759	0.07525
708	0.03309		708	0.07441
708.241	0.03175		708.241	0.0732
708.482	0.0303		708.482	0.07171
708.723	0.0288		708.723	0.07
708.964	0.02722		708.964	0.06811
709.205	0.02572		709.205	0.06616
709.446	0.02429		709.446	0.06414
709.687	0.023		709.687	0.06216
709.928	0.02182		709.928	0.06014
710.17	0.02088		710.17	0.05817
710.411	0.02016		710.411	0.05624
710.652	0.01968		710.652	0.05434
710.893	0.01939		710.893	0.05238
711.134	0.01934		711.134	0.05045
711.375	0.0195		711.375	0.04843
711.616	0.01982		711.616	0.04635
711.857	0.02032		711.857	0.04418
712.098	0.0209		712.098	0.04185
712.339	0.02158		712.339	0.03943
712.58	0.02232		712.58	0.03697
712.821	0.02306		712.821	0.03441
713.062	0.02383		713.062	0.03189
713.303	0.02459		713.303	0.02943
713.544	0.02532		713.544	0.02713
713.785	0.02604		713.785	0.02508
714.027	0.02674		714.027	0.02335
714.268	0.02743		714.268	0.02203
714.509	0.02814		714.509	0.02125
714.75	0.02886		714.75	0.02105
714.991	0.02965		714.991	0.02148
715.232	0.03053		715.232	0.02263
715.473	0.03152		715.473	0.0245
715.714	0.03262		715.714	0.02706
715.955	0.03388		715.955	0.03035
716.196	0.03528		716.196	0.03424
716.437	0.03683		716.437	0.03867
716.678	0.03853		716.678	0.0436
716.919	0.04035		716.919	0.04889
717.16	0.04232		717.16	0.05443
717.401	0.04437		717.401	0.0601
717.643	0.04648		717.643	0.06578
717.884	0.04867		717.884	0.07135
718.125	0.05084		718.125	0.07674
718.366	0.05301		718.366	0.08185
718.607	0.05511		718.607	0.08662
718.848	0.05717		718.848	0.09102
719.089	0.05914		719.089	0.09505
719.33	0.06104		719.33	0.09874
719.571	0.06281		719.571	0.10209
719.812	0.06448		719.812	0.1052
720.053	0.0661		720.053	0.10811
720.294	0.06763		720.294	0.11095
720.535	0.06908		720.535	0.1138
720.776	0.07056		720.776	0.11676
721.017	0.07203		721.017	0.1199
721.258	0.07353		721.258	0.12336
721.5	0.0751		721.5	0.12713
721.74	0.07676		721.74	0.13136
721.982	0.07855		721.982	0.13602
722.223	0.08047		722.223	0.14109
722.464	0.0825		722.464	0.14659
722.705	0.08469		722.705	0.15251
722.946	0.08704		722.946	0.15877
723.187	0.08952		723.187	0.16533
723.428	0.09214		723.428	0.1721
723.669	0.09485		723.669	0.17901
723.91	0.09766		723.91	0.18597
724.151	0.10055		724.151	0.19298
724.392	0.10346		724.392	0.19991
724.633	0.10644		724.633	0.20676
724.874	0.10943		724.874	0.21348
725.115	0.1124		725.115	0.22006
725.356	0.11537		725.356	0.22648
725.597	0.11832		725.597	0.23276
725.839	0.12126		725.839	0.23897
726.08	0.12422		726.08	0.24513
726.321	0.12713		726.321	0.25128
726.562	0.13009		726.562	0.25747
726.803	0.13307		726.803	0.26377
727.044	0.13607		727.044	0.27026
727.285	0.13917		727.285	0.27692
727.526	0.14233		727.526	0.28383
727.767	0.14557		727.767	0.291
728.008	0.14894		728.008	0.29844
728.249	0.15237		728.249	0.30616
728.49	0.15594		728.49	0.31411
728.731	0.15962		728.731	0.32227
728.972	0.16338		728.972	0.33057
729.213	0.16726		729.213	0.33901
729.455	0.17117		729.455	0.34747
729.696	0.17517		729.696	0.35594
729.937	0.17919		729.937	0.36433
730.178	0.1832		730.178	0.37259
730.419	0.18719		730.419	0.38066
730.66	0.19114		730.66	0.38851
730.901	0.19503		730.901	0.39612
731.142	0.19882		731.142	0.40346
731.383	0.20251		731.383	0.41054
731.624	0.20604		731.624	0.41733
731.865	0.20944		731.865	0.42385
732.106	0.21265		732.106	0.43014
732.347	0.21567		732.347	0.43619
732.588	0.21855		732.588	0.44202
732.829	0.22121		732.829	0.44765
733.071	0.22367		733.071	0.45309
733.312	0.22592		733.312	0.45828
733.553	0.22795		733.553	0.46326
733.794	0.22976		733.794	0.46801
734.035	0.23129		734.035	0.47243
734.276	0.23261		734.276	0.47649
734.517	0.23366		734.517	0.48013
734.758	0.23444		734.758	0.48326
734.999	0.23493		734.999	0.48581
735.24	0.23515		735.24	0.48769
735.481	0.23505		735.481	0.48879
735.722	0.23466		735.722	0.48909
735.963	0.23398		735.963	0.48851
736.204	0.23297		736.204	0.48696
736.445	0.23172		736.445	0.48446
736.686	0.23015		736.686	0.48093
736.928	0.22836		736.928	0.47642
737.168	0.22628		737.168	0.47092
737.41	0.22404		737.41	0.46449
737.651	0.22163		737.651	0.4572
737.892	0.21909		737.892	0.44911
738.133	0.21646		738.133	0.44028
738.374	0.21379		738.374	0.43081
738.615	0.21109		738.615	0.42086
738.856	0.20841		738.856	0.41047
739.097	0.20578		739.097	0.39972
739.338	0.20324		739.338	0.38874
739.579	0.20077		739.579	0.37757
739.82	0.19841		739.82	0.36627
740.061	0.19615		740.061	0.35487
740.302	0.19396		740.302	0.34343
740.543	0.19185		740.543	0.3319
740.784	0.18978		740.784	0.32033
741.025	0.18773		741.025	0.30867
741.267	0.18561		741.267	0.2969
741.508	0.18341		741.508	0.28495
741.749	0.18105		741.749	0.27282
741.99	0.17851		741.99	0.2605
742.231	0.17576		742.231	0.24791
742.472	0.17272		742.472	0.23503
742.713	0.16937		742.713	0.22188
742.954	0.16564		742.954	0.20844
743.195	0.16161		743.195	0.19473
743.436	0.15719		743.436	0.18083
743.677	0.15238		743.677	0.1667
743.918	0.14725		743.918	0.15248
744.159	0.14178		744.159	0.13816
744.4	0.136		744.4	0.12388
744.641	0.12999		744.641	0.10967
744.883	0.12376		744.883	0.0956
745.124	0.11735		745.124	0.08178
745.365	0.11085		745.365	0.06823
745.606	0.10427		745.606	0.05502
745.847	0.0977		745.847	0.0422
746.088	0.09117		746.088	0.02977
746.329	0.08469		746.329	0.01781
746.57	0.07839		746.57	0.00631
746.811	0.07221		746.811	-0.00475
747.052	0.0662		747.052	-0.01537
747.293	0.0604		747.293	-0.02548
747.534	0.05478		747.534	-0.03518
747.775	0.04939		747.775	-0.04437
748.016	0.04423		748.016	-0.05311
748.257	0.03927		748.257	-0.06139
748.499	0.03453		748.499	-0.06907
748.74	0.03004		748.74	-0.07621
748.981	0.02577		748.981	-0.08271
749.222	0.02169		749.222	-0.08852
749.463	0.01788		749.463	-0.09355
749.704	0.01433		749.704	-0.09774
749.945	0.01102		749.945	-0.10101
750.186	0.00801		750.186	-0.10322
750.427	0.0053		750.427	-0.10437
750.668	0.00292		750.668	-0.10435
750.909	0.000897418		750.909	-0.10316
751.15	-0.000742565		751.15	-0.10075
751.391	-0.00199		751.391	-0.09709
751.632	-0.00281		751.632	-0.09222
751.873	-0.00318		751.873	-0.0862
752.114	-0.00308		752.114	-0.07903
752.356	-0.00249		752.356	-0.07083
752.596	-0.00145		752.596	-0.06175
752.838	8.81248e-05		752.838	-0.05184
753.079	0.00212		753.079	-0.04126
753.32	0.0046		753.32	-0.03017
753.561	0.00755		753.561	-0.01866
753.802	0.01092		753.802	-0.00693
754.043	0.01471		754.043	0.00495
754.284	0.01891		754.284	0.01687
754.525	0.02343		754.525	0.02864
754.766	0.02829		754.766	0.04027
755.007	0.03348		755.007	0.05164
755.248	0.03889		755.248	0.06273
755.489	0.04457		755.489	0.07349
755.73	0.05043		755.73	0.08386
755.971	0.05645		755.971	0.09392
756.212	0.06263		756.212	0.1036
756.453	0.06888		756.453	0.11295
756.695	0.07519		756.695	0.12194
756.936	0.08152		756.936	0.13062
757.177	0.08779		757.177	0.13895
757.418	0.09402		757.418	0.14696
757.659	0.10013		757.659	0.1546
757.9	0.10609		757.9	0.16186
758.141	0.11182		758.141	0.16867
758.382	0.11732		758.382	0.17499
758.623	0.12248		758.623	0.18075
758.864	0.12729		758.864	0.18586
759.105	0.13167		759.105	0.19027
759.346	0.13561		759.346	0.19386
759.587	0.13902		759.587	0.19657
759.828	0.1419		759.828	0.19831
760.069	0.1442		760.069	0.19903
760.311	0.14587		760.311	0.19867
760.552	0.1469		760.552	0.19715
760.793	0.14728		760.793	0.1945
761.034	0.14699		761.034	0.1907
761.275	0.14605		761.275	0.18574
761.516	0.14445		761.516	0.17964
761.757	0.14221		761.757	0.17248
761.998	0.13938		761.998	0.16431
762.239	0.13597		762.239	0.15515
762.48	0.132		762.48	0.1451
762.721	0.12754		762.721	0.13423
762.962	0.12261		762.962	0.12258
763.203	0.11729		763.203	0.11029
763.444	0.11162		763.444	0.09731
763.685	0.10562		763.685	0.08376
763.927	0.09936		763.927	0.06965
764.168	0.09287		764.168	0.05499
764.409	0.08618		764.409	0.03981
764.65	0.07937		764.65	0.02409
764.891	0.07237		764.891	0.00782
765.132	0.06528		765.132	-0.00904
765.373	0.05813		765.373	-0.02644
765.614	0.05086		765.614	-0.04449
765.855	0.04352		765.855	-0.06314
766.096	0.03612		766.096	-0.08246
766.337	0.02863		766.337	-0.10243
766.578	0.0211		766.578	-0.123
766.819	0.01348		766.819	-0.14421
767.06	0.0058		767.06	-0.166
767.301	-0.00196		767.301	-0.18831
767.542	-0.0098		767.542	-0.21112
767.783	-0.01769		767.783	-0.23431
768.024	-0.0257		768.024	-0.25786
768.266	-0.03379		768.266	-0.28167
768.507	-0.04195		768.507	-0.30567
768.748	-0.05024		768.748	-0.32982
768.989	-0.05862		768.989	-0.35404
769.23	-0.06714		769.23	-0.37831
769.471	-0.07578		769.471	-0.40261
769.712	-0.08459		769.712	-0.42694
769.953	-0.09358		769.953	-0.45129
770.194	-0.10276		770.194	-0.47575
770.435	-0.11217		770.435	-0.50034
770.676	-0.12181		770.676	-0.52506
770.917	-0.13178		770.917	-0.55013
771.158	-0.14203		771.158	-0.57559
771.399	-0.15257		771.399	-0.60144
771.64	-0.16352		771.64	-0.62786
771.881	-0.17484		771.881	-0.65491
772.123	-0.18657		772.123	-0.68267
772.364	-0.19869		772.364	-0.71115
772.605	-0.21124		772.605	-0.74042
772.846	-0.22418		772.846	-0.77046
773.087	-0.23751		773.087	-0.80133
773.328	-0.25124		773.328	-0.83292
773.569	-0.26531		773.569	-0.86525
773.81	-0.27971		773.81	-0.89821
774.051	-0.29445		774.051	-0.93177
774.292	-0.30943		774.292	-0.9658
774.533	-0.32469		774.533	-1.00024
774.774	-0.34014		774.774	-1.03504
775.015	-0.35576		775.015	-1.07006
775.256	-0.37154		775.256	-1.10524
775.497	-0.38745		775.497	-1.14053
775.739	-0.40352		775.739	-1.17594
775.98	-0.41965		775.98	-1.21139
776.221	-0.43592		776.221	-1.24691
776.462	-0.45233		776.462	-1.28253
776.703	-0.46886		776.703	-1.31824
776.944	-0.48554		776.944	-1.35413
777.185	-0.50238		777.185	-1.39019
777.426	-0.51942		777.426	-1.42655
777.667	-0.53667		777.667	-1.46319
777.908	-0.55416		777.908	-1.5002
778.149	-0.57189		778.149	-1.53756
778.39	-0.58988		778.39	-1.57531
778.631	-0.6081		778.631	-1.61343
778.872	-0.6266		778.872	-1.65187
779.113	-0.64533		779.113	-1.69064
779.354	-0.66427		779.354	-1.72958
779.596	-0.68337		779.596	-1.76863
779.837	-0.70259		779.837	-1.80765
780.078	-0.72188		780.078	-1.84653
780.319	-0.74124		780.319	-1.88513
780.56	-0.76052		780.56	-1.92327
780.801	-0.77973		780.801	-1.96086
781.042	-0.79874		781.042	-1.99773
781.283	-0.81753		781.283	-2.03373
781.524	-0.83606		781.524	-2.06881
781.765	-0.85427		781.765	-2.10288
782.006	-0.87209		782.006	-2.13584
782.247	-0.8895		782.247	-2.16767
782.488	-0.90646		782.488	-2.19832
782.729	-0.92296		782.729	-2.22785
782.97	-0.93898		782.97	-2.25622
783.211	-0.95453		783.211	-2.2835
783.452	-0.96959		783.452	-2.30973
783.693	-0.98416		783.693	-2.33491
783.935	-0.99828		783.935	-2.35914
784.176	-1.01192		784.176	-2.38246
784.417	-1.02513		784.417	-2.40487
784.658	-1.03787		784.658	-2.42641
784.899	-1.05018		784.899	-2.44711
785.14	-1.06208		785.14	-2.46694
785.381	-1.07358		785.381	-2.48593
785.622	-1.08465		785.622	-2.50403
785.863	-1.09528		785.863	-2.52121
786.104	-1.10554		786.104	-2.53743
786.345	-1.11537		786.345	-2.55268
786.586	-1.12478		786.586	-2.56691
786.827	-1.1338		786.827	-2.58012
787.068	-1.14238		787.068	-2.59226
787.309	-1.15061		787.309	-2.60336
787.551	-1.15843		787.551	-2.61342
787.792	-1.16583		787.792	-2.62242
788.033	-1.17291		788.033	-2.63051
788.274	-1.17962		788.274	-2.63767
788.515	-1.18596		788.515	-2.64398
788.756	-1.19202		788.756	-2.64954
788.997	-1.19773		788.997	-2.65438
789.238	-1.20319		789.238	-2.65863
789.479	-1.20832		789.479	-2.66232
789.72	-1.2132		789.72	-2.66554
789.961	-1.21777		789.961	-2.66828
790.202	-1.22206		790.202	-2.67062
790.443	-1.22606		790.443	-2.67258
790.684	-1.2297		790.684	-2.67409
790.925	-1.23298		790.925	-2.6751
791.167	-1.23593		791.167	-2.67565
791.408	-1.23841		791.408	-2.67554
791.649	-1.24043		791.649	-2.67474
791.89	-1.24195		791.89	-2.67318
792.131	-1.24295		792.131	-2.67069
792.372	-1.24335		792.372	-2.66724
792.613	-1.24312		792.613	-2.66271
792.854	-1.24224		792.854	-2.657
793.095	-1.24072		793.095	-2.6501
793.336	-1.23853		793.336	-2.64198
793.577	-1.23569		793.577	-2.6326
793.818	-1.23221		793.818	-2.62201
794.059	-1.22811		794.059	-2.61027
794.3	-1.22345		794.3	-2.59747
794.541	-1.21827		794.541	-2.5837
794.782	-1.21261		794.782	-2.56911
795.024	-1.20656		795.024	-2.55385
795.264	-1.20016		795.264	-2.5381
795.506	-1.19352		795.506	-2.52198
795.747	-1.1867		795.747	-2.5057
795.988	-1.17977		795.988	-2.48942
796.229	-1.1728		796.229	-2.47332
796.47	-1.16586		796.47	-2.45751
796.711	-1.15901		796.711	-2.44211
796.952	-1.15232		796.952	-2.42729
797.193	-1.14583		797.193	-2.41311
797.434	-1.13958		797.434	-2.3996
797.675	-1.13361		797.675	-2.38687
797.916	-1.12798		797.916	-2.37492
798.157	-1.12268		798.157	-2.36381
798.398	-1.11777		798.398	-2.35356
798.639	-1.11324		798.639	-2.34417
798.88	-1.10914		798.88	-2.33568
799.122	-1.10548		799.122	-2.32807
799.363	-1.10226		799.363	-2.32139
799.604	-1.09954		799.604	-2.3157
799.845	-1.09732		799.845	-2.31097
800.086	-1.09564		800.086	-2.30734
800.327	-1.0945		800.327	-2.3048
800.568	-1.0939		800.568	-2.30342
800.809	-1.09394		800.809	-2.30332
801.05	-1.09458		801.05	-2.30456
801.291	-1.09583		801.291	-2.30717
801.532	-1.09775		801.532	-2.31124
801.773	-1.10034		801.773	-2.31684
802.014	-1.10353		802.014	-2.32398
802.255	-1.10741		802.255	-2.33266
802.496	-1.11193		802.496	-2.3429
802.737	-1.11708		802.737	-2.35472
802.979	-1.12284		802.979	-2.368
803.22	-1.12916		803.22	-2.3827
803.461	-1.13606		803.461	-2.39877
803.702	-1.14344		803.702	-2.41606
803.943	-1.15133		803.943	-2.43448
804.184	-1.15966		804.184	-2.45393
804.425	-1.1684		804.425	-2.47424
804.666	-1.17755		804.666	-2.49532
804.907	-1.18707		804.907	-2.51705
805.148	-1.19692		805.148	-2.53931
805.389	-1.20713		805.389	-2.56201
805.63	-1.21771		805.63	-2.58511
805.871	-1.22861		805.871	-2.60854
806.112	-1.23988		806.112	-2.63223
806.353	-1.25155		806.353	-2.65621
806.595	-1.26364		806.595	-2.68045
806.836	-1.27617		806.836	-2.70497
807.077	-1.28916		807.077	-2.72977
807.318	-1.30264		807.318	-2.75487
807.559	-1.31663		807.559	-2.78027
807.8	-1.33116		807.8	-2.80602
808.041	-1.34616		808.041	-2.83207
808.282	-1.3617		808.282	-2.85838
808.523	-1.37773		808.523	-2.88495
808.764	-1.39423		808.764	-2.91172
809.005	-1.41111		809.005	-2.93858
809.246	-1.42834		809.246	-2.96539
809.487	-1.44586		809.487	-2.99214
809.728	-1.46354		809.728	-3.01854
809.969	-1.48131		809.969	-3.04457
810.21	-1.49907		810.21	-3.07
810.452	-1.51671		810.452	-3.09471
810.693	-1.53412		810.693	-3.11856
810.934	-1.55122		810.934	-3.14141
811.175	-1.56791		811.175	-3.1631
811.416	-1.58409		811.416	-3.18359
811.657	-1.5997		811.657	-3.20281
811.898	-1.61465		811.898	-3.22067
812.139	-1.62889		812.139	-3.23717
812.38	-1.64239		812.38	-3.25232
812.621	-1.65512		812.621	-3.26613
812.862	-1.66705		812.862	-3.27865
813.103	-1.67815		813.103	-3.28988
813.344	-1.68848		813.344	-3.29997
813.585	-1.69798		813.585	-3.30892
813.826	-1.70669		813.826	-3.31677
814.067	-1.71459		814.067	-3.3236
814.308	-1.72176		814.308	-3.32944
814.55	-1.72815		814.55	-3.33432
814.791	-1.73378		814.791	-3.3382
815.032	-1.73868		815.032	-3.34111
815.273	-1.74283		815.273	-3.343
815.514	-1.74624		815.514	-3.34381
815.755	-1.74893		815.755	-3.3435
815.996	-1.75088		815.996	-3.34202
816.237	-1.75212		816.237	-3.33928
816.478	-1.75261		816.478	-3.3352
816.719	-1.75238		816.719	-3.32976
816.96	-1.75145		816.96	-3.32287
817.201	-1.7498		817.201	-3.31451
817.442	-1.74747		817.442	-3.3047
817.683	-1.74446		817.683	-3.29338
817.924	-1.74082		817.924	-3.28061
818.165	-1.73654		818.165	-3.26642
818.407	-1.73167		818.407	-3.25088
818.648	-1.72627		818.648	-3.23405
818.889	-1.72033		818.889	-3.21602
819.13	-1.71389		819.13	-3.19688
819.371	-1.70696		819.371	-3.17671
819.612	-1.69956		819.612	-3.15555
819.853	-1.69174		819.853	-3.13355
820.094	-1.68348		820.094	-3.11075
820.335	-1.67476		820.335	-3.08718
820.576	-1.66563		820.576	-3.06288
820.817	-1.65605		820.817	-3.03784
821.058	-1.64599		821.058	-3.01208
821.299	-1.63545		821.299	-2.98561
821.54	-1.6244		821.54	-2.95832
821.781	-1.61283		821.781	-2.93023
822.023	-1.6007		822.023	-2.90128
822.264	-1.58798		822.264	-2.87139
822.505	-1.57471		822.505	-2.84056
822.746	-1.56085		822.746	-2.80877
822.987	-1.54639		822.987	-2.77594
823.228	-1.53138		823.228	-2.74212
823.469	-1.51581		823.469	-2.70729
823.71	-1.49972		823.71	-2.6715
823.951	-1.48315		823.951	-2.6348
824.192	-1.46617		824.192	-2.59727
824.433	-1.44879		824.433	-2.55899
824.674	-1.43109		824.674	-2.52005
824.915	-1.41314		824.915	-2.48062
825.156	-1.39495		825.156	-2.44075
825.397	-1.37659		825.397	-2.40055
825.638	-1.35809		825.638	-2.36015
825.88	-1.33952		825.88	-2.31967
826.12	-1.32089		826.12	-2.27916
826.362	-1.30223		826.362	-2.23871
826.603	-1.28353		826.603	-2.19836
826.844	-1.2648		826.844	-2.15815
827.085	-1.24602		827.085	-2.11811
827.326	-1.22722		827.326	-2.07821
827.567	-1.20831		827.567	-2.03844
827.808	-1.18935		827.808	-1.99881
828.049	-1.17024		828.049	-1.95924
828.29	-1.151		828.29	-1.91973
828.531	-1.1316		828.531	-1.88018
828.772	-1.11204		828.772	-1.84061
829.013	-1.09227		829.013	-1.80101
829.254	-1.07234		829.254	-1.76134
829.495	-1.05223		829.495	-1.72161
829.736	-1.03197		829.736	-1.68184
829.977	-1.01156		829.977	-1.64207
830.219	-0.99108		830.219	-1.60234
830.46	-0.97055		830.46	-1.56273
830.701	-0.95001		830.701	-1.52332
830.942	-0.92952		830.942	-1.48419
831.183	-0.90914		831.183	-1.44541
831.424	-0.8889		831.424	-1.4071
831.665	-0.86889		831.665	-1.36935
831.906	-0.84909		831.906	-1.33223
832.147	-0.82959		832.147	-1.29579
832.388	-0.81044		832.388	-1.26011
832.629	-0.7916		832.629	-1.22524
832.87	-0.77311		832.87	-1.19117
833.111	-0.755		833.111	-1.15794
833.352	-0.7372		833.352	-1.1255
833.593	-0.71978		833.593	-1.09386
833.835	-0.70266		833.835	-1.06297
834.076	-0.68582		834.076	-1.03278
834.317	-0.6693		834.317	-1.00325
834.558	-0.653		834.558	-0.9743
834.799	-0.6369		834.799	-0.9459
835.04	-0.62102		835.04	-0.91798
835.281	-0.60532		835.281	-0.8905
835.522	-0.58981		835.522	-0.86347
835.763	-0.57444		835.763	-0.83683
836.004	-0.55923		836.004	-0.81058
836.245	-0.54424		836.245	-0.78476
836.486	-0.52939		836.486	-0.75939
836.727	-0.51478		836.727	-0.73452
836.968	-0.50041		836.968	-0.71017
837.209	-0.48628		837.209	-0.68642
837.45	-0.47247		837.45	-0.66335
837.692	-0.45902		837.692	-0.64101
837.933	-0.44591		837.933	-0.61942
838.174	-0.43321		838.174	-0.59871
838.415	-0.4209		838.415	-0.57885
838.656	-0.40904		838.656	-0.55992
838.897	-0.39764		838.897	-0.54192
839.138	-0.38671		839.138	-0.52486
839.379	-0.37623		839.379	-0.50872
839.62	-0.36622		839.62	-0.49352
839.861	-0.35663		839.861	-0.47918
840.102	-0.34748		840.102	-0.46564
840.343	-0.33879		840.343	-0.45291
840.584	-0.33047		840.584	-0.44092
840.825	-0.32254		840.825	-0.42956
841.066	-0.31497		841.066	-0.41884
841.308	-0.30777		841.308	-0.40869
841.548	-0.30088		841.548	-0.39909
841.79	-0.29433		841.79	-0.38999
842.031	-0.28813		842.031	-0.38139
842.272	-0.28222		842.272	-0.37329
842.513	-0.27667		842.513	-0.36572
842.754	-0.27144		842.754	-0.35868
842.995	-0.26657		842.995	-0.35222
843.236	-0.26205		843.236	-0.34637
843.477	-0.2579		843.477	-0.34121
843.718	-0.25414		843.718	-0.33674
843.959	-0.25078		843.959	-0.33302
844.2	-0.24781		844.2	-0.33012
844.441	-0.24525		844.441	-0.32806
844.682	-0.2431		844.682	-0.32686
844.923	-0.24131		844.923	-0.3265
845.164	-0.2399		845.164	-0.327
845.405	-0.23887		845.405	-0.32839
845.647	-0.23817		845.647	-0.3306
845.888	-0.2378		845.888	-0.33363
846.129	-0.2377		846.129	-0.33741
846.37	-0.23788		846.37	-0.34192
846.611	-0.23829		846.611	-0.34704
846.852	-0.2389		846.852	-0.3528
847.093	-0.23973		847.093	-0.35913
847.334	-0.24075		847.334	-0.366
847.575	-0.24196		847.575	-0.37333
847.816	-0.24334		847.816	-0.38116
848.057	-0.24495		848.057	-0.38943
848.298	-0.24675		848.298	-0.39819
848.539	-0.24881		848.539	-0.40743
848.78	-0.25117		848.78	-0.41717
849.021	-0.25382		849.021	-0.42746
849.263	-0.25682		849.263	-0.43829
849.504	-0.26021		849.504	-0.44974
849.745	-0.26404		849.745	-0.46184
849.986	-0.26833		849.986	-0.47461
850.227	-0.27306		850.227	-0.4881
850.468	-0.27831		850.468	-0.5023
850.709	-0.28407		850.709	-0.51722
850.95	-0.29034		850.95	-0.53288
851.191	-0.29711		851.191	-0.54927
851.432	-0.30436		851.432	-0.56629
851.673	-0.31211		851.673	-0.58395
851.914	-0.32025		851.914	-0.6022
852.155	-0.32879		852.155	-0.62101
852.396	-0.33767		852.396	-0.64025
852.637	-0.34685		852.637	-0.65992
852.879	-0.35631		852.879	-0.67997
853.12	-0.36597		853.12	-0.70034
853.361	-0.37583		853.361	-0.72099
853.602	-0.38583		853.602	-0.74191
853.843	-0.39597		853.843	-0.76309
854.084	-0.40622		854.084	-0.78455
854.325	-0.41661		854.325	-0.80629
854.566	-0.42709		854.566	-0.82836
854.807	-0.43774		854.807	-0.85079
855.048	-0.44852		855.048	-0.87366
855.289	-0.45949		855.289	-0.897
855.53	-0.47067		855.53	-0.92085
855.771	-0.48205		855.771	-0.94527
856.012	-0.4937		856.012	-0.97032
856.253	-0.50563		856.253	-0.996
856.494	-0.51781		856.494	-1.0223
856.736	-0.53029		856.736	-1.04926
856.976	-0.54304		856.976	-1.0768
857.218	-0.55603		857.218	-1.10489
857.459	-0.56928		857.459	-1.13348
857.7	-0.5827		857.7	-1.16246
857.941	-0.5963		857.941	-1.19174
858.182	-0.60996		858.182	-1.22118
858.423	-0.62365		858.423	-1.25071
858.664	-0.63733		858.664	-1.28015
858.905	-0.65091		858.905	-1.30948
859.146	-0.66436		859.146	-1.33849
859.387	-0.67759		859.387	-1.36713
859.628	-0.69059		859.628	-1.39531
859.869	-0.7033		859.869	-1.42297
860.11	-0.71569		860.11	-1.45004
860.351	-0.72769		860.351	-1.47652
860.592	-0.73939		860.592	-1.50236
860.833	-0.75074		860.833	-1.52761
861.075	-0.76175		861.075	-1.55224
861.316	-0.77245		861.316	-1.57632
861.557	-0.78282		861.557	-1.59984
861.798	-0.79293		861.798	-1.62285
862.039	-0.80279		862.039	-1.64535
862.28	-0.81244		862.28	-1.66738
862.521	-0.82187		862.521	-1.68896
862.762	-0.83114		862.762	-1.71007
863.003	-0.84023		863.003	-1.73066
863.244	-0.84915		863.244	-1.75073
863.485	-0.85792		863.485	-1.77025
863.726	-0.86652		863.726	-1.78912
863.967	-0.87492		863.967	-1.8073
864.208	-0.8831		864.208	-1.82466
864.449	-0.89106		864.449	-1.8412
864.691	-0.89873		864.691	-1.85678
864.932	-0.90611		864.932	-1.87135
865.173	-0.91318		865.173	-1.88483
865.414	-0.91989		865.414	-1.89719
865.655	-0.92622		865.655	-1.90838
865.896	-0.93219		865.896	-1.91839
866.137	-0.93774		866.137	-1.92721
866.378	-0.94288		866.378	-1.93484
866.619	-0.94766		866.619	-1.94134
866.86	-0.95201		866.86	-1.94672
867.101	-0.95598		867.101	-1.95099
867.342	-0.95961		867.342	-1.95431
867.583	-0.96289		867.583	-1.95669
867.824	-0.96584		867.824	-1.95818
868.065	-0.96846		868.065	-1.95882
868.307	-0.97079		868.307	-1.95868
868.548	-0.97281		868.548	-1.95778
868.789	-0.97454		868.789	-1.95615
869.03	-0.97597		869.03	-1.95382
869.271	-0.9771		869.271	-1.95075
869.512	-0.9779		869.512	-1.94693
869.753	-0.97832		869.753	-1.94235
869.994	-0.97836		869.994	-1.93697
870.235	-0.97796		870.235	-1.93073
870.476	-0.97717		870.476	-1.92364
870.717	-0.97586		870.717	-1.91563
870.958	-0.97404		870.958	-1.90667
871.199	-0.97169		871.199	-1.89679
871.44	-0.96878		871.44	-1.88593
871.681	-0.96532		871.681	-1.87413
871.922	-0.96128		871.922	-1.8614
872.163	-0.95668		872.163	-1.8478
872.404	-0.95155		872.404	-1.83337
872.646	-0.94589		872.646	-1.81816
872.887	-0.93978		872.887	-1.80231
873.128	-0.93319		873.128	-1.78585
873.369	-0.92623		873.369	-1.76889
873.61	-0.91893		873.61	-1.75151
873.851	-0.91133		873.851	-1.73381
874.092	-0.90349		874.092	-1.71588
874.333	-0.89544		874.333	-1.69777
874.574	-0.88726		874.574	-1.67955
874.815	-0.87897		874.815	-1.66124
875.056	-0.87061		875.056	-1.64292
875.297	-0.86219		875.297	-1.62457
875.538	-0.85374		875.538	-1.60623
875.779	-0.84526		875.779	-1.58786
876.02	-0.83676		876.02	-1.56943
876.261	-0.8282		876.261	-1.55096
876.503	-0.81963		876.503	-1.53241
876.744	-0.811		876.744	-1.51373
876.985	-0.8023		876.985	-1.49492
877.226	-0.7935		877.226	-1.47595
877.467	-0.78459		877.467	-1.45679
877.708	-0.77555		877.708	-1.43745
877.949	-0.76638		877.949	-1.41795
878.19	-0.75706		878.19	-1.39828
878.431	-0.74759		878.431	-1.37849
878.672	-0.73799		878.672	-1.35859
878.913	-0.72822		878.913	-1.33864
879.154	-0.71833		879.154	-1.31868
879.395	-0.70834		879.395	-1.29873
879.636	-0.69825		879.636	-1.27889
879.877	-0.68808		879.877	-1.25914
880.119	-0.67787		880.119	-1.23952
880.36	-0.66762		880.36	-1.22006
880.601	-0.65738		880.601	-1.20082
880.842	-0.64713		880.842	-1.18171
881.083	-0.63693		881.083	-1.16282
881.324	-0.62675		881.324	-1.14403
881.565	-0.61665		881.565	-1.12538
881.806	-0.60658		881.806	-1.10679
882.047	-0.59658		882.047	-1.08826
882.288	-0.58661		882.288	-1.06967
882.529	-0.57671		882.529	-1.05103
882.77	-0.56686		882.77	-1.0323
883.011	-0.55703		883.011	-1.01341
883.252	-0.54726		883.252	-0.99434
883.493	-0.53746		883.493	-0.97508
883.734	-0.5277		883.734	-0.95562
883.976	-0.51795		883.976	-0.93599
884.217	-0.5082		884.217	-0.91617
884.458	-0.49848		884.458	-0.89622
884.699	-0.48875		884.699	-0.87617
884.94	-0.47904		884.94	-0.85612
885.181	-0.46936		885.181	-0.83605
885.422	-0.45971		885.422	-0.81608
885.663	-0.45011		885.663	-0.79628
885.904	-0.44057		885.904	-0.77665
886.145	-0.43108		886.145	-0.75728
886.386	-0.42166		886.386	-0.7382
886.627	-0.41232		886.627	-0.71946
886.868	-0.40303		886.868	-0.70103
887.109	-0.39387		887.109	-0.68298
887.35	-0.38474		887.35	-0.66525
887.591	-0.37567		887.591	-0.64784
887.832	-0.36667		887.832	-0.63071
888.073	-0.3577		888.073	-0.61383
888.315	-0.34879		888.315	-0.59717
888.556	-0.33988		888.556	-0.58067
888.797	-0.33098		888.797	-0.56426
889.038	-0.32207		889.038	-0.54793
889.279	-0.31315		889.279	-0.53163
889.52	-0.30421		889.52	-0.51533
889.761	-0.29526		889.761	-0.49905
890.002	-0.28628		890.002	-0.48273
890.243	-0.2773		890.243	-0.4664
890.484	-0.2683		890.484	-0.45007
890.725	-0.25932		890.725	-0.43381
890.966	-0.25034		890.966	-0.41759
891.207	-0.24142		891.207	-0.40153
891.448	-0.23255		891.448	-0.38564
891.689	-0.22378		891.689	-0.37
891.931	-0.21509		891.931	-0.35463
892.172	-0.20656		892.172	-0.3396
892.413	-0.19811		892.413	-0.32497
892.654	-0.18984		892.654	-0.31077
892.895	-0.18171		892.895	-0.29698
893.136	-0.17375		893.136	-0.28365
893.377	-0.16595		893.377	-0.27081
893.618	-0.15832		893.618	-0.25842
893.859	-0.15083		893.859	-0.24647
894.1	-0.14349		894.1	-0.23492
894.341	-0.13632		894.341	-0.22377
894.582	-0.12924		894.582	-0.21295
894.823	-0.12227		894.823	-0.20246
895.064	-0.11544		895.064	-0.19222
895.305	-0.10871		895.305	-0.18224
895.547	-0.10208		895.547	-0.17249
895.788	-0.09554		895.788	-0.16292
896.029	-0.08911		896.029	-0.15355
896.27	-0.0828		896.27	-0.14439
896.511	-0.0766		896.511	-0.13544
896.752	-0.07055		896.752	-0.12669
896.993	-0.06465		896.993	-0.11819
897.234	-0.05894		897.234	-0.10998
897.475	-0.05343		897.475	-0.10213
897.716	-0.04814		897.716	-0.0946
897.957	-0.04306		897.957	-0.08745
898.198	-0.03826		898.198	-0.08075
898.439	-0.0337		898.439	-0.07448
898.68	-0.02943		898.68	-0.06867
898.921	-0.0254		898.921	-0.06331
899.162	-0.02166		899.162	-0.05843
899.404	-0.01818		899.404	-0.05396
899.644	-0.01492		899.644	-0.04993
899.886	-0.0119		899.886	-0.04629
900.127	-0.00908		900.127	-0.04298
900.368	-0.00644		900.368	-0.03999
900.609	-0.00397		900.609	-0.03726
900.85	-0.00162		900.85	-0.03474
901.091	0.000612113		901.091	-0.03239
901.332	0.00275		901.332	-0.03017
901.573	0.00483		901.573	-0.02807
901.814	0.00679		901.814	-0.02606
902.055	0.00869		902.055	-0.02415
902.296	0.01052		902.296	-0.02236
902.537	0.01226		902.537	-0.02065
902.778	0.0139		902.778	-0.01911
903.019	0.01543		903.019	-0.01775
903.26	0.01681		903.26	-0.01662
903.502	0.01802		903.502	-0.01576
903.743	0.01907		903.743	-0.01522
903.984	0.01989		903.984	-0.01506
904.225	0.02051		904.225	-0.01533
904.466	0.0209		904.466	-0.01603
904.707	0.02105		904.707	-0.01721
904.948	0.02099		904.948	-0.01888
905.189	0.02069		905.189	-0.02104
905.43	0.02021		905.43	-0.02367
905.671	0.01955		905.671	-0.02679
905.912	0.01874		905.912	-0.03034
906.153	0.01784		906.153	-0.03427
906.394	0.01688		906.394	-0.03854
906.635	0.0159		906.635	-0.04309
906.876	0.01494		906.876	-0.04788
907.117	0.01406		907.117	-0.05285
907.359	0.01327		907.359	-0.05795
907.6	0.01261		907.6	-0.06315
907.841	0.01209		907.841	-0.06839
908.082	0.01175		908.082	-0.07369
908.323	0.01156		908.323	-0.079
908.564	0.01155		908.564	-0.08434
908.805	0.01165		908.805	-0.08974
909.046	0.0119		909.046	-0.09519
909.287	0.01223		909.287	-0.10076
909.528	0.01256		909.528	-0.10647
909.769	0.01291		909.769	-0.11235
910.01	0.01323		910.01	-0.11844
910.251	0.01341		910.251	-0.12482
910.492	0.01348		910.492	-0.13146
910.733	0.01337		910.733	-0.13845
910.975	0.01302		910.975	-0.14579
911.216	0.01244		911.216	-0.15348
911.457	0.01159		911.457	-0.16155
911.698	0.01046		911.698	-0.16998
911.939	0.00909		911.939	-0.17875
912.18	0.00741		912.18	-0.18783
912.421	0.00551		912.421	-0.1972
912.662	0.00337		912.662	-0.20682
912.903	0.000995855		912.903	-0.21671
913.144	-0.00154		913.144	-0.22677
913.385	-0.00424		913.385	-0.23699
913.626	-0.00706		913.626	-0.24736
913.867	-0.00997		913.867	-0.25787
914.108	-0.013		914.108	-0.2685
914.349	-0.01607		914.349	-0.27926
914.591	-0.01923		914.591	-0.29017
914.832	-0.02243		914.832	-0.30123
915.072	-0.02571		915.072	-0.31249
915.314	-0.02908		915.314	-0.32397
915.555	-0.03254		915.555	-0.33571
915.796	-0.03614		915.796	-0.34774
916.037	-0.03988		916.037	-0.36008
916.278	-0.04382		916.278	-0.3728
916.519	-0.04793		916.519	-0.38588
916.76	-0.05228		916.76	-0.39938
917.001	-0.05683		917.001	-0.41325
917.242	-0.06168		917.242	-0.42751
917.483	-0.06677		917.483	-0.44213
917.724	-0.07211		917.724	-0.45708
917.965	-0.07769		917.965	-0.47235
918.206	-0.08347		918.206	-0.48785
918.447	-0.08946		918.447	-0.50359
918.688	-0.09561		918.688	-0.51943
918.93	-0.10188		918.93	-0.53538
919.171	-0.10825		919.171	-0.55135
919.412	-0.11467		919.412	-0.56734
919.653	-0.12109		919.653	-0.58326
919.894	-0.12747		919.894	-0.59909
920.135	-0.13379		920.135	-0.61482
920.376	-0.14004		920.376	-0.63043
920.617	-0.14615		920.617	-0.6459
920.858	-0.15214		920.858	-0.66129
921.099	-0.158		921.099	-0.67653
921.34	-0.16374		921.34	-0.69173
921.581	-0.16932		921.581	-0.70688
921.822	-0.17481		921.822	-0.72199
922.063	-0.1802		922.063	-0.73711
922.304	-0.18553		922.304	-0.75227
922.545	-0.19078		922.545	-0.76748
922.787	-0.19603		922.787	-0.78272
923.028	-0.20125		923.028	-0.79804
923.269	-0.20651		923.269	-0.81344
923.51	-0.2118		923.51	-0.8289
923.751	-0.21712		923.751	-0.84439
923.992	-0.22252		923.992	-0.85991
924.233	-0.22799		924.233	-0.87541
924.474	-0.23355		924.474	-0.89086
924.715	-0.23912		924.715	-0.90624
924.956	-0.2448		924.956	-0.9215
925.197	-0.25051		925.197	-0.93666
925.438	-0.25627		925.438	-0.95164
925.679	-0.26204		925.679	-0.96643
925.92	-0.26788		925.92	-0.98109
926.161	-0.2737		926.161	-0.99553
926.403	-0.2795		926.403	-1.00983
926.644	-0.28529		926.644	-1.02396
926.885	-0.29111		926.885	-1.03798
927.126	-0.29689		927.126	-1.05187
927.367	-0.3027		927.367	-1.06569
927.608	-0.30847		927.608	-1.07945
927.849	-0.31421		927.849	-1.0932
928.09	-0.31999		928.09	-1.10693
928.331	-0.32571		928.331	-1.12062
928.572	-0.33146		928.572	-1.13436
928.813	-0.33719		928.813	-1.14809
929.054	-0.34291		929.054	-1.16178
929.295	-0.34858		929.295	-1.17545
929.536	-0.35427		929.536	-1.18904
929.777	-0.35987		929.777	-1.20249
930.018	-0.36544		930.018	-1.21581
930.26	-0.37089		930.26	-1.22894
930.5	-0.37627		930.5	-1.24178
930.742	-0.38151		930.742	-1.25435
930.983	-0.38659		930.983	-1.26657
931.224	-0.39152		931.224	-1.27846
931.465	-0.39626		931.465	-1.28996
931.706	-0.4008		931.706	-1.30107
931.947	-0.40517		931.947	-1.31184
932.188	-0.4093		932.188	-1.32224
932.429	-0.41325		932.429	-1.33232
932.67	-0.41698		932.67	-1.34216
932.911	-0.42055		932.911	-1.35176
933.152	-0.42395		933.152	-1.36124
933.393	-0.42719		933.393	-1.3706
933.634	-0.43035		933.634	-1.37997
933.875	-0.43339		933.875	-1.38937
934.116	-0.43635		934.116	-1.39887
934.357	-0.43928		934.357	-1.40855
934.599	-0.4422		934.599	-1.41844
934.84	-0.44509		934.84	-1.42852
935.081	-0.44801		935.081	-1.4389
935.322	-0.45095		935.322	-1.44949
935.563	-0.45391		935.563	-1.46036
935.804	-0.45692		935.804	-1.47146
936.045	-0.45998		936.045	-1.48279
936.286	-0.46307		936.286	-1.4943
936.527	-0.46618		936.527	-1.50598
936.768	-0.46933		936.768	-1.5178
937.009	-0.47251		937.009	-1.52971
937.25	-0.47568		937.25	-1.5417
937.491	-0.47889		937.491	-1.55378
937.732	-0.48213		937.732	-1.5659
937.973	-0.48538		937.973	-1.57812
938.215	-0.48869		938.215	-1.59042
938.456	-0.49205		938.456	-1.60284
938.697	-0.49552		938.697	-1.61545
938.938	-0.49907		938.938	-1.62828
939.179	-0.50281		939.179	-1.64134
939.42	-0.50673		939.42	-1.65477
939.661	-0.5109		939.661	-1.66861
939.902	-0.51535		939.902	-1.68291
940.143	-0.52012		940.143	-1.69771
940.384	-0.52526		940.384	-1.71308
940.625	-0.5308		940.625	-1.72906
940.866	-0.53676		940.866	-1.74567
941.107	-0.5432		941.107	-1.76292
941.348	-0.55012		941.348	-1.78083
941.589	-0.55754		941.589	-1.79938
941.83	-0.56543		941.83	-1.81852
942.072	-0.57384		942.072	-1.83827
942.313	-0.58274		942.313	-1.85855
942.554	-0.59209		942.554	-1.87935
942.795	-0.60188		942.795	-1.90059
943.036	-0.61208		943.036	-1.9222
943.277	-0.62265		943.277	-1.94419
943.518	-0.63354		943.518	-1.96648
943.759	-0.64474		943.759	-1.98906
944	-0.65619		944	-2.01184
944.241	-0.66788		944.241	-2.03488
944.482	-0.67976		944.482	-2.0581
944.723	-0.6918		944.723	-2.08154
944.964	-0.70398		944.964	-2.10517
945.205	-0.71627		945.205	-2.12899
945.446	-0.72862		945.446	-2.15301
945.687	-0.74109		945.687	-2.17728
945.928	-0.75361		945.928	-2.20171
946.17	-0.76619		946.17	-2.22637
946.411	-0.77879		946.411	-2.25121
946.652	-0.79144		946.652	-2.27623
946.893	-0.80409		946.893	-2.30138
947.134	-0.81675		947.134	-2.32662
947.375	-0.8294		947.375	-2.35192
947.616	-0.84203		947.616	-2.37718
947.857	-0.85459		947.857	-2.40232
948.098	-0.86712		948.098	-2.4273
948.339	-0.87951		948.339	-2.452
948.58	-0.89182		948.58	-2.47634
948.821	-0.90397		948.821	-2.50025
949.062	-0.91593		949.062	-2.5236
949.303	-0.92771		949.303	-2.54637
949.544	-0.93924		949.544	-2.56843
949.785	-0.95052		949.785	-2.58973
950.027	-0.96153		950.027	-2.61022
950.268	-0.97222		950.268	-2.62986
950.509	-0.98259		950.509	-2.64861
950.75	-0.99258		950.75	-2.66638
950.991	-1.00223		950.991	-2.68321
951.232	-1.01149		951.232	-2.69905
951.473	-1.02036		951.473	-2.7139
951.714	-1.02877		951.714	-2.72768
951.955	-1.03674		951.955	-2.74038
952.196	-1.04425		952.196	-2.75199
952.437	-1.05125		952.437	-2.76246
952.678	-1.05775		952.678	-2.77177
952.919	-1.06368		952.919	-2.77984
953.16	-1.06902		953.16	-2.78662
953.402	-1.07374		953.402	-2.79203
953.643	-1.07777		953.643	-2.796
953.884	-1.08114		953.884	-2.79852
954.125	-1.08375		954.125	-2.79946
954.366	-1.08557		954.366	-2.79879
954.607	-1.08659		954.607	-2.79646
954.848	-1.08673		954.848	-2.79238
955.089	-1.08602		955.089	-2.78657
955.33	-1.08441		955.33	-2.77901
955.571	-1.08186		955.571	-2.76964
955.812	-1.07843		955.812	-2.75857
956.053	-1.07403		956.053	-2.74574
956.294	-1.06871		956.294	-2.73123
956.535	-1.0625		956.535	-2.7151
956.776	-1.05537		956.776	-2.69743
957.017	-1.0474		957.017	-2.67829
957.258	-1.03858		957.258	-2.65779
957.5	-1.02895		957.5	-2.63598
957.741	-1.01855		957.741	-2.61301
957.982	-1.00745		957.982	-2.58895
958.223	-0.99565		958.223	-2.56389
958.464	-0.98321		958.464	-2.53791
958.705	-0.97017		958.705	-2.51111
958.946	-0.95657		958.946	-2.48356
959.187	-0.94247		959.187	-2.45532
959.428	-0.92785		959.428	-2.42643
959.669	-0.91281		959.669	-2.397
959.91	-0.89736		959.91	-2.36704
960.151	-0.88153		960.151	-2.33664
960.392	-0.86536		960.392	-2.30578
960.633	-0.84888		960.633	-2.27455
960.874	-0.83213		960.874	-2.24303
961.115	-0.81515		961.115	-2.21122
961.356	-0.79798		961.356	-2.17922
961.597	-0.78065		961.597	-2.14705
961.839	-0.76321		961.839	-2.11483
962.08	-0.74571		962.08	-2.08263
962.321	-0.72821		962.321	-2.05053
962.562	-0.71072		962.562	-2.01861
962.803	-0.69331		962.803	-1.98694
963.044	-0.67604		963.044	-1.95564
963.285	-0.65892		963.285	-1.92478
963.526	-0.64206		963.526	-1.89443
963.767	-0.62546		963.767	-1.86468
964.008	-0.60916		964.008	-1.83562
964.249	-0.59321		964.249	-1.80725
964.49	-0.57763		964.49	-1.77965
964.731	-0.56246		964.731	-1.75284
964.972	-0.54769		964.972	-1.72685
965.213	-0.53337		965.213	-1.70168
965.455	-0.51952		965.455	-1.67734
965.696	-0.50607		965.696	-1.65381
965.937	-0.49306		965.937	-1.63107
966.178	-0.48051		966.178	-1.60914
966.419	-0.46832		966.419	-1.58794
966.66	-0.45658		966.66	-1.56749
966.901	-0.44518		966.901	-1.54773
967.142	-0.43415		967.142	-1.52867
967.383	-0.42347		967.383	-1.5103
967.624	-0.4131		967.624	-1.49256
967.865	-0.40305		967.865	-1.47553
968.106	-0.3933		968.106	-1.45916
968.347	-0.38381		968.347	-1.44347
968.588	-0.37467		968.588	-1.42854
968.83	-0.36576		968.83	-1.41433
969.071	-0.35718		969.071	-1.4009
969.312	-0.34889		969.312	-1.3883
969.553	-0.34092		969.553	-1.37653
969.794	-0.33328		969.794	-1.36564
970.035	-0.32598		970.035	-1.35565
970.276	-0.31904		970.276	-1.34658
970.517	-0.31244		970.517	-1.33842
970.758	-0.30627		970.758	-1.33117
970.999	-0.30047		970.999	-1.32484
971.24	-0.29509		971.24	-1.31943
971.481	-0.2901		971.481	-1.31487
971.722	-0.28549		971.722	-1.31112
971.963	-0.2813		971.963	-1.30813
972.204	-0.27749		972.204	-1.30586
972.445	-0.27406		972.445	-1.30427
972.686	-0.27094		972.686	-1.30328
972.928	-0.26822		972.928	-1.30285
973.169	-0.2658		973.169	-1.30292
973.41	-0.26368		973.41	-1.30344
973.651	-0.26183		973.651	-1.30441
973.892	-0.26025		973.892	-1.30576
974.133	-0.25891		974.133	-1.30749
974.374	-0.25783		974.374	-1.30961
974.615	-0.25695		974.615	-1.31205
974.856	-0.25627		974.856	-1.31488
975.097	-0.25581		975.097	-1.31807
975.338	-0.25555		975.338	-1.32169
975.579	-0.25551		975.579	-1.32572
975.82	-0.2557		975.82	-1.33016
976.061	-0.25606		976.061	-1.33506
976.302	-0.25665		976.302	-1.3404
976.543	-0.25747		976.543	-1.3462
976.784	-0.2585		976.784	-1.35245
977.026	-0.25977		977.026	-1.35914
977.267	-0.26124		977.267	-1.36623
977.508	-0.26292		977.508	-1.37375
977.749	-0.26479		977.749	-1.3816
977.99	-0.26689		977.99	-1.38979
978.231	-0.26913		978.231	-1.39826
978.472	-0.27155		978.472	-1.40697
978.713	-0.2741		978.713	-1.41588
978.954	-0.27681		978.954	-1.42497
979.195	-0.27961		979.195	-1.4342
979.436	-0.2825		979.436	-1.44351
979.677	-0.28548		979.677	-1.45293
979.918	-0.28849		979.918	-1.46246
980.159	-0.29158		980.159	-1.47206
980.4	-0.2947		980.4	-1.48175
980.641	-0.29785		980.641	-1.49156
980.883	-0.30103		980.883	-1.50152
981.124	-0.30424		981.124	-1.51163
981.365	-0.30747		981.365	-1.52197
981.606	-0.31073		981.606	-1.53249
981.847	-0.31401		981.847	-1.54329
982.088	-0.31736		982.088	-1.55434
982.329	-0.32072		982.329	-1.56569
982.57	-0.32413		982.57	-1.57733
982.811	-0.3276		982.811	-1.58923
983.052	-0.33112		983.052	-1.60143
983.293	-0.3347		983.293	-1.61385
983.534	-0.33831		983.534	-1.6265
983.775	-0.34195		983.775	-1.63931
984.016	-0.34565		984.016	-1.65224
984.257	-0.34937		984.257	-1.66528
984.499	-0.35311		984.499	-1.67835
984.74	-0.35687		984.74	-1.6914
984.981	-0.36063		984.981	-1.70442
985.222	-0.3644		985.222	-1.71735
985.463	-0.3682		985.463	-1.73019
985.704	-0.37197		985.704	-1.74289
985.945	-0.37576		985.945	-1.7555
986.186	-0.37955		986.186	-1.768
986.427	-0.38339		986.427	-1.7804
986.668	-0.38725		986.668	-1.79275
986.909	-0.39117		986.909	-1.8051
987.15	-0.39515		987.15	-1.81746
987.391	-0.39919		987.391	-1.8299
987.632	-0.40338		987.632	-1.84247
987.873	-0.40768		987.873	-1.85521
988.114	-0.41212		988.114	-1.86815
988.356	-0.41669		988.356	-1.8813
988.597	-0.42147		988.597	-1.89474
988.838	-0.4264		988.838	-1.90844
989.079	-0.43151		989.079	-1.92241
989.32	-0.43681		989.32	-1.93664
989.561	-0.44227		989.561	-1.9511
989.802	-0.44792		989.802	-1.96579
990.043	-0.4537		990.043	-1.98061
990.284	-0.45962		990.284	-1.99557
990.525	-0.46564		990.525	-2.0106
990.766	-0.47179		990.766	-2.02565
991.007	-0.47798		991.007	-2.04065
991.248	-0.48426		991.248	-2.05563
991.489	-0.49057		991.489	-2.0705
991.73	-0.49689		991.73	-2.08524
991.971	-0.50324		991.971	-2.09988
992.212	-0.50957		992.212	-2.11436
992.454	-0.5159		992.454	-2.12874
992.695	-0.52221		992.695	-2.14301
992.936	-0.52848		992.936	-2.15718
993.177	-0.53476		993.177	-2.17132
993.418	-0.54101		993.418	-2.18544
993.659	-0.54726		993.659	-2.19957
993.9	-0.55349		993.9	-2.21378
994.141	-0.55971		994.141	-2.22807
994.382	-0.56591		994.382	-2.24247
994.623	-0.57214		994.623	-2.25701
994.864	-0.57834		994.864	-2.27169
995.105	-0.58454		995.105	-2.2865
995.346	-0.59072		995.346	-2.30146
995.587	-0.59688		995.587	-2.31651
995.828	-0.60303		995.828	-2.33166
996.069	-0.60911		996.069	-2.34686
996.311	-0.61515		996.311	-2.36204
996.552	-0.62114		996.552	-2.37723
996.793	-0.62705		996.793	-2.39235
997.034	-0.63286		997.034	-2.40732
997.275	-0.63859		997.275	-2.42218
997.516	-0.64428		997.516	-2.4369
997.757	-0.64988		997.757	-2.45143
997.998	-0.65539		997.998	-2.4658
998.239	-0.66086		998.239	-2.47997
998.48	-0.66632		998.48	-2.49401
998.721	-0.67177		998.721	-2.50794
998.962	-0.6772		998.962	-2.5217
999.203	-0.68266		999.203	-2.53543
999.444	-0.68824		999.444	-2.54912
999.685	-0.69384		999.685	-2.56282
999.927	-0.69957		999.927	-2.57654
1000.17	-0.70546		1000.17	-2.59034
1000.41	-0.71148		1000.41	-2.60423
1000.65	-0.71765		1000.65	-2.61823
1000.89	-0.72398		1000.89	-2.63232
1001.13	-0.73048		1001.13	-2.64654
1001.37	-0.73712		1001.37	-2.66083
1001.61	-0.74389		1001.61	-2.6752
1001.86	-0.75078		1001.86	-2.68963
1002.1	-0.75774		1002.1	-2.70403
1002.34	-0.76477		1002.34	-2.71844
1002.58	-0.77182		1002.58	-2.73276
1002.82	-0.77886		1002.82	-2.74699
1003.06	-0.78586		1003.06	-2.76108
1003.3	-0.79281		1003.3	-2.77498
1003.54	-0.79963		1003.54	-2.7887
1003.78	-0.80633		1003.78	-2.8022
1004.02	-0.81287		1004.02	-2.81552
1004.27	-0.81928		1004.27	-2.82861
1004.51	-0.8255		1004.51	-2.8415
1004.75	-0.83154		1004.75	-2.85418
1004.99	-0.83743		1004.99	-2.86673
1005.23	-0.84311		1005.23	-2.87911
1005.47	-0.84866		1005.47	-2.89139
1005.71	-0.85407		1005.71	-2.90356
1005.95	-0.85934		1005.95	-2.91567
1006.19	-0.86449		1006.19	-2.92768
1006.43	-0.86951		1006.43	-2.93963
1006.68	-0.87448		1006.68	-2.95155
1006.92	-0.87932		1006.92	-2.96337
1007.16	-0.88408		1007.16	-2.97506
1007.4	-0.88876		1007.4	-2.98665
1007.64	-0.89334		1007.64	-2.99805
1007.88	-0.89782		1007.88	-3.00925
1008.12	-0.90219		1008.12	-3.02023
1008.36	-0.90643		1008.36	-3.03089
1008.61	-0.91053		1008.61	-3.04122
1008.85	-0.91447		1008.85	-3.05119
1009.09	-0.91824		1009.09	-3.0608
1009.33	-0.92181		1009.33	-3.07
1009.57	-0.92518		1009.57	-3.0788
1009.81	-0.92834		1009.81	-3.08721
1010.05	-0.93128		1010.05	-3.09523
1010.29	-0.93402		1010.29	-3.10292
1010.53	-0.93655		1010.53	-3.11031
1010.77	-0.93884		1010.77	-3.11744
1011.01	-0.94097		1011.01	-3.12436
1011.26	-0.94293		1011.26	-3.13117
1011.5	-0.94472		1011.5	-3.13785
1011.74	-0.94641		1011.74	-3.14454
1011.98	-0.94798		1011.98	-3.15122
1012.22	-0.94946		1012.22	-3.15797
1012.46	-0.95089		1012.46	-3.16479
1012.7	-0.95227		1012.7	-3.17172
1012.94	-0.95364		1012.94	-3.17876
1013.18	-0.955		1013.18	-3.18592
1013.43	-0.95639		1013.43	-3.19317
1013.67	-0.95776		1013.67	-3.20048
1013.91	-0.95917		1013.91	-3.20783
1014.15	-0.9606		1014.15	-3.21519
1014.39	-0.96205		1014.39	-3.22252
1014.63	-0.96352		1014.63	-3.22981
1014.87	-0.965		1014.87	-3.23696
1015.11	-0.9665		1015.11	-3.24402
1015.35	-0.96802		1015.35	-3.25094
1015.6	-0.96954		1015.6	-3.25774
1015.84	-0.9711		1015.84	-3.26443
1016.08	-0.97265		1016.08	-3.27102
1016.32	-0.97424		1016.32	-3.27752
1016.56	-0.97585		1016.56	-3.28402
1016.8	-0.97752		1016.8	-3.29055
1017.04	-0.97921		1017.04	-3.29716
1017.28	-0.98099		1017.28	-3.30393
1017.52	-0.98285		1017.52	-3.31086
1017.76	-0.98482		1017.76	-3.31809
1018.01	-0.98689		1018.01	-3.32563
1018.25	-0.98909		1018.25	-3.33351
1018.49	-0.99143		1018.49	-3.34175
1018.73	-0.99392		1018.73	-3.35041
1018.97	-0.99653		1018.97	-3.35943
1019.21	-0.99931		1019.21	-3.36887
1019.45	-1.00223		1019.45	-3.37863
1019.69	-1.00527		1019.69	-3.38874
1019.93	-1.00844		1019.93	-3.3991
1020.18	-1.01172		1020.18	-3.40967
1020.42	-1.01508		1020.42	-3.42041
1020.66	-1.01852		1020.66	-3.43126
1020.9	-1.02202		1020.9	-3.44214
1021.14	-1.02553		1021.14	-3.45299
1021.38	-1.02908		1021.38	-3.46378
1021.62	-1.03262		1021.62	-3.47448
1021.86	-1.03615		1021.86	-3.48502
1022.1	-1.03964		1022.1	-3.4954
1022.35	-1.04309		1022.35	-3.50564
1022.59	-1.04652		1022.59	-3.51574
1022.83	-1.0499		1022.83	-3.52568
1023.07	-1.05325		1023.07	-3.5355
1023.31	-1.05653		1023.31	-3.54523
1023.55	-1.05979		1023.55	-3.55489
1023.79	-1.06304		1023.79	-3.56452
1024.03	-1.06626		1024.03	-3.57413
1024.27	-1.06945		1024.27	-3.58375
1024.52	-1.07264		1024.52	-3.5934
1024.76	-1.07579		1024.76	-3.60308
1025	-1.07895		1025	-3.61279
1025.24	-1.08211		1025.24	-3.62254
1025.48	-1.08522		1025.48	-3.63226
1025.72	-1.08835		1025.72	-3.642
1025.96	-1.09145		1025.96	-3.65166
1026.2	-1.0945		1026.2	-3.66122
1026.44	-1.09754		1026.44	-3.67068
1026.68	-1.10052		1026.68	-3.68
1026.93	-1.10348		1026.93	-3.68914
1027.17	-1.10637		1027.17	-3.69805
1027.41	-1.10924		1027.41	-3.70673
1027.65	-1.11205		1027.65	-3.7152
1027.89	-1.11482		1027.89	-3.72341
1028.13	-1.11752		1028.13	-3.73137
1028.37	-1.12021		1028.37	-3.73912
1028.61	-1.12285		1028.61	-3.74664
1028.85	-1.12547		1028.85	-3.75398
1029.1	-1.12807		1029.1	-3.76116
1029.34	-1.13064		1029.34	-3.76819
1029.58	-1.13319		1029.58	-3.77508
1029.82	-1.13572		1029.82	-3.78184
1030.06	-1.1382		1030.06	-3.78852
1030.3	-1.14065		1030.3	-3.79507
1030.54	-1.14305		1030.54	-3.80149
1030.78	-1.14534		1030.78	-3.80775
1031.02	-1.14756		1031.02	-3.81385
1031.27	-1.14966		1031.27	-3.81971
1031.51	-1.1516		1031.51	-3.82532
1031.75	-1.15335		1031.75	-3.8306
1031.99	-1.15493		1031.99	-3.83555
1032.23	-1.15626		1032.23	-3.84007
1032.47	-1.15733		1032.47	-3.84412
1032.71	-1.15814		1032.71	-3.84768
1032.95	-1.15869		1032.95	-3.85072
1033.19	-1.15895		1033.19	-3.85325
1033.43	-1.15888		1033.43	-3.85517
1033.67	-1.15858		1033.67	-3.85661
1033.92	-1.158		1033.92	-3.85754
1034.16	-1.15721		1034.16	-3.85801
1034.4	-1.1562		1034.4	-3.85808
1034.64	-1.15502		1034.64	-3.85779
1034.88	-1.15371		1034.88	-3.85722
1035.12	-1.15232		1035.12	-3.85645
1035.36	-1.15085		1035.36	-3.85557
1035.6	-1.14939		1035.6	-3.85459
1035.85	-1.14793		1035.85	-3.85362
1036.09	-1.14656		1036.09	-3.85274
1036.33	-1.14523		1036.33	-3.85193
1036.57	-1.14401		1036.57	-3.85127
1036.81	-1.1429		1036.81	-3.85076
1037.05	-1.14188		1037.05	-3.85037
1037.29	-1.14096		1037.29	-3.85015
1037.53	-1.14015		1037.53	-3.85006
1037.77	-1.13938		1037.77	-3.85004
1038.01	-1.13867		1038.01	-3.85008
1038.26	-1.13796		1038.26	-3.85012
1038.5	-1.13724		1038.5	-3.8501
1038.74	-1.13645		1038.74	-3.85002
1038.98	-1.13559		1038.98	-3.84978
1039.22	-1.13465		1039.22	-3.84945
1039.46	-1.13357		1039.46	-3.84892
1039.7	-1.13234		1039.7	-3.8482
1039.94	-1.13097		1039.94	-3.84733
1040.18	-1.12946		1040.18	-3.84632
1040.42	-1.12782		1040.42	-3.84516
1040.67	-1.12603		1040.67	-3.84393
1040.91	-1.12413		1040.91	-3.84262
1041.15	-1.12217		1041.15	-3.84134
1041.39	-1.12013		1041.39	-3.84011
1041.63	-1.11808		1041.63	-3.83896
1041.87	-1.11606		1041.87	-3.838
1042.11	-1.11406		1042.11	-3.83721
1042.35	-1.1121		1042.35	-3.8366
1042.59	-1.11029		1042.59	-3.83627
1042.84	-1.10854		1042.84	-3.83611
1043.08	-1.10696		1043.08	-3.83626
1043.32	-1.10552		1043.32	-3.83657
1043.56	-1.10419		1043.56	-3.83703
1043.8	-1.10302		1043.8	-3.83763
1044.04	-1.10198		1044.04	-3.83834
1044.28	-1.101		1044.28	-3.83906
1044.52	-1.10015		1044.52	-3.83975
1044.76	-1.09938		1044.76	-3.84039
1045.01	-1.09863		1045.01	-3.8409
1045.25	-1.09791		1045.25	-3.84121
1045.49	-1.09717		1045.49	-3.84134
1045.73	-1.09644		1045.73	-3.8413
1045.97	-1.09564		1045.97	-3.84099
1046.21	-1.09476		1046.21	-3.84047
1046.45	-1.09383		1046.45	-3.83974
1046.69	-1.09283		1046.69	-3.83881
1046.93	-1.09176		1046.93	-3.83776
1047.17	-1.09058		1047.17	-3.83654
1047.42	-1.08933		1047.42	-3.83524
1047.66	-1.08805		1047.66	-3.83391
1047.9	-1.08668		1047.9	-3.83254
1048.14	-1.08524		1048.14	-3.83117
1048.38	-1.08379		1048.38	-3.82983
1048.62	-1.08228		1048.62	-3.82854
1048.86	-1.0807		1048.86	-3.82726
1049.1	-1.07909		1049.1	-3.82603
1049.34	-1.07744		1049.34	-3.82479
1049.59	-1.07572		1049.59	-3.8235
1049.83	-1.07393		1049.83	-3.82217
1050.07	-1.07207		1050.07	-3.82069
1050.31	-1.07011		1050.31	-3.81908
1050.55	-1.06803		1050.55	-3.81725
1050.79	-1.06579		1050.79	-3.81515
1051.03	-1.06342		1051.03	-3.81274
1051.27	-1.0609		1051.27	-3.81
1051.51	-1.05819		1051.51	-3.80691
1051.76	-1.05529		1051.76	-3.80344
1052	-1.0522		1052	-3.79956
1052.24	-1.04893		1052.24	-3.79532
1052.48	-1.04548		1052.48	-3.79071
1052.72	-1.04183		1052.72	-3.78576
1052.96	-1.03802		1052.96	-3.78049
1053.2	-1.03405		1053.2	-3.77492
1053.44	-1.02996		1053.44	-3.7691
1053.68	-1.02574		1053.68	-3.76309
1053.92	-1.02142		1053.92	-3.75687
1054.17	-1.01701		1054.17	-3.75051
1054.41	-1.01254		1054.41	-3.74401
1054.65	-1.00801		1054.65	-3.7374
1054.89	-1.00349		1054.89	-3.73067
1055.13	-0.9989		1055.13	-3.72387
1055.37	-0.99431		1055.37	-3.71693
1055.61	-0.98969		1055.61	-3.70988
1055.85	-0.98507		1055.85	-3.70271
1056.09	-0.98042		1056.09	-3.69537
1056.34	-0.97575		1056.34	-3.6879
1056.58	-0.97104		1056.58	-3.68024
1056.82	-0.96632		1056.82	-3.67238
1057.06	-0.96153		1057.06	-3.66436
1057.3	-0.95674		1057.3	-3.65616
1057.54	-0.95184		1057.54	-3.64779
1057.78	-0.94691		1057.78	-3.63928
1058.02	-0.94192		1058.02	-3.63067
1058.26	-0.93685		1058.26	-3.62199
1058.51	-0.93171		1058.51	-3.61328
1058.75	-0.92657		1058.75	-3.60464
1058.99	-0.92132		1058.99	-3.59606
1059.23	-0.91608		1059.23	-3.58763
1059.47	-0.91079		1059.47	-3.57941
1059.71	-0.90548		1059.71	-3.57141
1059.95	-0.90017		1059.95	-3.5637
1060.19	-0.89484		1060.19	-3.5563
1060.43	-0.88951		1060.43	-3.54926
1060.67	-0.88421		1060.67	-3.54255
1060.91	-0.87889		1060.91	-3.53619
1061.16	-0.87358		1061.16	-3.53015
1061.4	-0.86831		1061.4	-3.52447
1061.64	-0.86303		1061.64	-3.51905
1061.88	-0.85775		1061.88	-3.51391
1062.12	-0.85249		1062.12	-3.509
1062.36	-0.84723		1062.36	-3.5043
1062.6	-0.84199		1062.6	-3.49976
1062.84	-0.83675		1062.84	-3.49538
1063.09	-0.83152		1063.09	-3.49112
1063.33	-0.82633		1063.33	-3.487
1063.57	-0.82117		1063.57	-3.48302
1063.81	-0.81606		1063.81	-3.47917
1064.05	-0.81103		1064.05	-3.47551
1064.29	-0.80609		1064.29	-3.47204
1064.53	-0.80127		1064.53	-3.46882
1064.77	-0.7966		1064.77	-3.4659
1065.01	-0.79208		1065.01	-3.46329
1065.25	-0.78779		1065.25	-3.46107
1065.49	-0.78369		1065.49	-3.45929
1065.74	-0.77985		1065.74	-3.45797
1065.98	-0.77625		1065.98	-3.45713
1066.22	-0.77294		1066.22	-3.4568
1066.46	-0.7699		1066.46	-3.45696
1066.7	-0.76711		1066.7	-3.45761
1066.94	-0.76463		1066.94	-3.45874
1067.18	-0.76239		1067.18	-3.46032
1067.42	-0.7604		1067.42	-3.46226
1067.66	-0.75859		1067.66	-3.4645
1067.91	-0.75701		1067.91	-3.46703
1068.15	-0.75559		1068.15	-3.46973
1068.39	-0.75428		1068.39	-3.47255
1068.63	-0.75308		1068.63	-3.47542
1068.87	-0.75195		1068.87	-3.4783
1069.11	-0.75087		1069.11	-3.4811
1069.35	-0.74978		1069.35	-3.48383
1069.59	-0.74873		1069.59	-3.48643
1069.84	-0.74764		1069.84	-3.48889
1070.08	-0.74657		1070.08	-3.49127
1070.32	-0.74546		1070.32	-3.49354
1070.56	-0.74433		1070.56	-3.49572
1070.8	-0.74322		1070.8	-3.49789
1071.04	-0.7421		1071.04	-3.50005
1071.28	-0.74101		1071.28	-3.50231
1071.52	-0.73999		1071.52	-3.50466
1071.76	-0.73902		1071.76	-3.5072
1072	-0.73815		1072	-3.50995
1072.24	-0.73737		1072.24	-3.51293
1072.49	-0.7367		1072.49	-3.51618
1072.73	-0.73616		1072.73	-3.5197
1072.97	-0.73572		1072.97	-3.5235
1073.21	-0.73541		1073.21	-3.52758
1073.45	-0.73525		1073.45	-3.53187
1073.69	-0.73516		1073.69	-3.53635
1073.93	-0.73514		1073.93	-3.54102
1074.17	-0.7352		1074.17	-3.54577
1074.41	-0.73531		1074.41	-3.55059
1074.66	-0.73543		1074.66	-3.55544
1074.9	-0.73558		1074.9	-3.56025
1075.14	-0.73569		1075.14	-3.56503
1075.38	-0.73579		1075.38	-3.56973
1075.62	-0.73584		1075.62	-3.57438
1075.86	-0.73584		1075.86	-3.57894
1076.1	-0.73581		1076.1	-3.58343
1076.34	-0.73574		1076.34	-3.58796
1076.58	-0.73568		1076.58	-3.59249
1076.83	-0.73559		1076.83	-3.59709
1077.07	-0.73555		1077.07	-3.60184
1077.31	-0.73557		1077.31	-3.60682
1077.55	-0.73565		1077.55	-3.61205
1077.79	-0.73587		1077.79	-3.61761
1078.03	-0.73624		1078.03	-3.62354
1078.27	-0.7368		1078.27	-3.62992
1078.51	-0.73758		1078.51	-3.63676
1078.75	-0.73858		1078.75	-3.64409
1078.99	-0.73982		1078.99	-3.65188
1079.24	-0.74135		1079.24	-3.66014
1079.48	-0.74312		1079.48	-3.66884
1079.72	-0.74515		1079.72	-3.67796
1079.96	-0.74746		1079.96	-3.68745
1080.2	-0.74998		1080.2	-3.69723
1080.44	-0.75275		1080.44	-3.70728
1080.68	-0.75572		1080.68	-3.71756
1080.92	-0.75888		1080.92	-3.72799
1081.16	-0.76217		1081.16	-3.73851
1081.41	-0.76566		1081.41	-3.74914
1081.65	-0.76921		1081.65	-3.75981
1081.89	-0.77291		1081.89	-3.77053
1082.13	-0.77668		1082.13	-3.78127
1082.37	-0.78057		1082.37	-3.79209
1082.61	-0.78452		1082.61	-3.80296
1082.85	-0.78858		1082.85	-3.81396
1083.09	-0.79274		1083.09	-3.82508
1083.33	-0.79701		1083.33	-3.83639
1083.58	-0.80139		1083.58	-3.84793
1083.82	-0.8059		1083.82	-3.8597
1084.06	-0.81056		1084.06	-3.87174
1084.3	-0.81537		1084.3	-3.88408
1084.54	-0.82038		1084.54	-3.89675
1084.78	-0.82553		1084.78	-3.90968
1085.02	-0.8309		1085.02	-3.92293
1085.26	-0.83642		1085.26	-3.93642
1085.5	-0.84212		1085.5	-3.95011
1085.74	-0.848		1085.74	-3.96397
1085.99	-0.85403		1085.99	-3.97791
1086.23	-0.86015		1086.23	-3.99188
1086.47	-0.86641		1086.47	-4.00587
1086.71	-0.87273		1086.71	-4.01973
1086.95	-0.87911		1086.95	-4.03345
1087.19	-0.88552		1087.19	-4.047
1087.43	-0.89194		1087.43	-4.06031
1087.67	-0.89835		1087.67	-4.07337
1087.91	-0.90473		1087.91	-4.08617
1088.15	-0.91105		1088.15	-4.09872
1088.4	-0.91729		1088.4	-4.111
1088.64	-0.92348		1088.64	-4.12308
1088.88	-0.92959		1088.88	-4.13497
1089.12	-0.93562		1089.12	-4.14674
1089.36	-0.94158		1089.36	-4.15839
1089.6	-0.94745		1089.6	-4.17001
1089.84	-0.95329		1089.84	-4.18162
1090.08	-0.95907		1090.08	-4.19327
1090.33	-0.96477		1090.33	-4.20499
1090.57	-0.97041		1090.57	-4.21678
1090.81	-0.97602		1090.81	-4.22866
1091.05	-0.98156		1091.05	-4.24062
1091.29	-0.98703		1091.29	-4.25265
1091.53	-0.99244		1091.53	-4.26469
1091.77	-0.99776		1091.77	-4.27676
1092.01	-1.00298		1092.01	-4.28878
1092.25	-1.00809		1092.25	-4.30071
1092.49	-1.01304		1092.49	-4.31248
1092.73	-1.01789		1092.73	-4.32411
1092.98	-1.02253		1092.98	-4.33548
1093.22	-1.02702		1093.22	-4.34662
1093.46	-1.03132		1093.46	-4.35748
1093.7	-1.03542		1093.7	-4.36806
1093.94	-1.03931		1093.94	-4.37839
1094.18	-1.04302		1094.18	-4.38846
1094.42	-1.04654		1094.42	-4.39831
1094.66	-1.04985		1094.66	-4.40795
1094.9	-1.05301		1094.9	-4.41748
1095.15	-1.056		1095.15	-4.42688
1095.39	-1.05883		1095.39	-4.43626
1095.63	-1.06155		1095.63	-4.44566
1095.87	-1.06418		1095.87	-4.4551
1096.11	-1.06668		1096.11	-4.46464
1096.35	-1.06913		1096.35	-4.47429
1096.59	-1.07154		1096.59	-4.48409
1096.83	-1.0739		1096.83	-4.49405
1097.08	-1.07621		1097.08	-4.50411
1097.32	-1.07849		1097.32	-4.51432
1097.56	-1.08077		1097.56	-4.52462
1097.8	-1.08304		1097.8	-4.53501
1098.04	-1.08533		1098.04	-4.54546
1098.28	-1.08758		1098.28	-4.55589
1098.52	-1.08986		1098.52	-4.56627
1098.76	-1.09216		1098.76	-4.57663
1099	-1.09447		1099	-4.58693
1099.24	-1.09679		1099.24	-4.59716
1099.48	-1.09918		1099.48	-4.60729
1099.73	-1.10166		1099.73	-4.61745
1099.97	-1.10423		1099.97	-4.6276
1100.21	-1.10689		1100.21	-4.6378
1100.45	-1.10973		1100.45	-4.64817
1100.69	-1.11273		1100.69	-4.65872
1100.93	-1.11597		1100.93	-4.66961
1101.17	-1.11944		1101.17	-4.68085
1101.41	-1.12318		1101.41	-4.69257
1101.65	-1.12725		1101.65	-4.70487
1101.9	-1.13163		1101.9	-4.71781
1102.14	-1.13638		1102.14	-4.73144
1102.38	-1.14152		1102.38	-4.74584
1102.62	-1.14705		1102.62	-4.76108
1102.86	-1.15297		1102.86	-4.77715
1103.1	-1.15932		1103.1	-4.79407
1103.34	-1.16605		1103.34	-4.81185
1103.58	-1.17323		1103.58	-4.83051
1103.82	-1.1808		1103.82	-4.84998
1104.07	-1.18878		1104.07	-4.8703
1104.31	-1.19719		1104.31	-4.89142
1104.55	-1.20602		1104.55	-4.91335
1104.79	-1.21522		1104.79	-4.93603
1105.03	-1.22486		1105.03	-4.95949
1105.27	-1.23496		1105.27	-4.98374
1105.51	-1.24551		1105.51	-5.00878
1105.75	-1.25655		1105.75	-5.03464
1105.99	-1.26811		1105.99	-5.06139
1106.23	-1.28023		1106.23	-5.08906
1106.48	-1.29296		1106.48	-5.11773
1106.72	-1.30633		1106.72	-5.14746
1106.96	-1.3204		1106.96	-5.17831
1107.2	-1.33523		1107.2	-5.21039
1107.44	-1.35084		1107.44	-5.24372
1107.68	-1.3673		1107.68	-5.27839
1107.92	-1.38463		1107.92	-5.31439
1108.16	-1.40291		1108.16	-5.35178
1108.4	-1.4221		1108.4	-5.39056
1108.65	-1.44225		1108.65	-5.43068
1108.89	-1.4634		1108.89	-5.47211
1109.13	-1.48546		1109.13	-5.51478
1109.37	-1.5085		1109.37	-5.55858
1109.61	-1.53246		1109.61	-5.60344
1109.85	-1.55731		1109.85	-5.64921
1110.09	-1.58302		1110.09	-5.69571
1110.33	-1.60957		1110.33	-5.74286
1110.57	-1.63688		1110.57	-5.79044
1110.82	-1.66491		1110.82	-5.83834
1111.06	-1.69356		1111.06	-5.88637
1111.3	-1.7229		1111.3	-5.93442
1111.54	-1.75277		1111.54	-5.9823
1111.78	-1.78315		1111.78	-6.0299
1112.02	-1.81401		1112.02	-6.07711
1112.26	-1.84525		1112.26	-6.12382
1112.5	-1.87685		1112.5	-6.16987
1112.74	-1.90877		1112.74	-6.21519
1112.98	-1.94094		1112.98	-6.25972
1113.23	-1.97331		1113.23	-6.30327
1113.47	-2.0058		1113.47	-6.34581
1113.71	-2.03835		1113.71	-6.3872
1113.95	-2.07086		1113.95	-6.4273
1114.19	-2.10323		1114.19	-6.46596
1114.43	-2.13537		1114.43	-6.50308
1114.67	-2.16719		1114.67	-6.53847
1114.91	-2.19855		1114.91	-6.57192
1115.15	-2.22928		1115.15	-6.60327
1115.39	-2.2593		1115.39	-6.63236
1115.64	-2.28844		1115.64	-6.65891
1115.88	-2.31653		1115.88	-6.68277
1116.12	-2.34343		1116.12	-6.70378
1116.36	-2.36901		1116.36	-6.7217
1116.6	-2.39313		1116.6	-6.7364
1116.84	-2.41562		1116.84	-6.74774
1117.08	-2.43639		1117.08	-6.75556
1117.32	-2.45531		1117.32	-6.7598
1117.57	-2.4723		1117.57	-6.76041
1117.81	-2.48725		1117.81	-6.7573
1118.05	-2.50013		1118.05	-6.75053
1118.29	-2.51083		1118.29	-6.74006
1118.53	-2.51934		1118.53	-6.72597
1118.77	-2.52564		1118.77	-6.70833
1119.01	-2.52973		1119.01	-6.68719
1119.25	-2.53156		1119.25	-6.66266
1119.49	-2.53115		1119.49	-6.63481
1119.73	-2.52849		1119.73	-6.6038
1119.98	-2.52362		1119.98	-6.56969
1120.22	-2.51655		1120.22	-6.53263
1120.46	-2.50726		1120.46	-6.49267
1120.7	-2.49579		1120.7	-6.44997
1120.94	-2.48219		1120.94	-6.40458
1121.18	-2.46642		1121.18	-6.35661
1121.42	-2.44857		1121.42	-6.30616
1121.66	-2.42859		1121.66	-6.25329
1121.9	-2.4066		1121.9	-6.19814
1122.14	-2.38256		1122.14	-6.14078
1122.39	-2.35655		1122.39	-6.08133
1122.63	-2.32865		1122.63	-6.0199
1122.87	-2.2989		1122.87	-5.95664
1123.11	-2.2674		1123.11	-5.89169
1123.35	-2.2342		1123.35	-5.82519
1123.59	-2.1994		1123.59	-5.75731
1123.83	-2.16316		1123.83	-5.68828
1124.07	-2.12557		1124.07	-5.61825
1124.32	-2.08675		1124.32	-5.54741
1124.56	-2.04682		1124.56	-5.47602
1124.8	-2.00594		1124.8	-5.40426
1125.04	-1.96428		1125.04	-5.33233
1125.28	-1.92194		1125.28	-5.26043
1125.52	-1.87909		1125.52	-5.18879
1125.76	-1.83584		1125.76	-5.11756
1126	-1.79234		1126	-5.0469
1126.24	-1.74872		1126.24	-4.97701
1126.48	-1.70511		1126.48	-4.908
1126.72	-1.66164		1126.72	-4.84004
1126.97	-1.61839		1126.97	-4.77316
1127.21	-1.57546		1127.21	-4.70751
1127.45	-1.53296		1127.45	-4.64315
1127.69	-1.49095		1127.69	-4.58015
1127.93	-1.44953		1127.93	-4.51857
1128.17	-1.40871		1128.17	-4.4584
1128.41	-1.3686		1128.41	-4.39975
1128.65	-1.32925		1128.65	-4.34263
1128.89	-1.29066		1128.89	-4.28706
1129.14	-1.25294		1129.14	-4.23308
1129.38	-1.21608		1129.38	-4.18072
1129.62	-1.18012		1129.62	-4.13003
1129.86	-1.14506		1129.86	-4.08101
1130.1	-1.11097		1130.1	-4.0337
1130.34	-1.07784		1130.34	-3.98815
1130.58	-1.04571		1130.58	-3.9444
1130.82	-1.01459		1130.82	-3.90248
1131.06	-0.98448		1131.06	-3.86239
1131.31	-0.95539		1131.31	-3.8242
1131.55	-0.92731		1131.55	-3.7879
1131.79	-0.90031		1131.79	-3.75349
1132.03	-0.87431		1132.03	-3.72098
1132.27	-0.84929		1132.27	-3.69034
1132.51	-0.82532		1132.51	-3.66157
1132.75	-0.80236		1132.75	-3.6346
1132.99	-0.78035		1132.99	-3.60943
1133.23	-0.75929		1133.23	-3.58595
1133.47	-0.73916		1133.47	-3.56411
1133.72	-0.71992		1133.72	-3.54384
1133.96	-0.70156		1133.96	-3.52508
1134.2	-0.68401		1134.2	-3.50773
1134.44	-0.66729		1134.44	-3.49173
1134.68	-0.65135		1134.68	-3.47703
1134.92	-0.63614		1134.92	-3.46352
1135.16	-0.62168		1135.16	-3.45118
1135.4	-0.6079		1135.4	-3.43996
1135.64	-0.59482		1135.64	-3.42985
1135.89	-0.58241		1135.89	-3.4208
1136.13	-0.57068		1136.13	-3.41282
1136.37	-0.5596		1136.37	-3.40596
1136.61	-0.54919		1136.61	-3.40017
1136.85	-0.53943		1136.85	-3.39554
1137.09	-0.53035		1137.09	-3.39204
1137.33	-0.52193		1137.33	-3.38975
1137.57	-0.51419		1137.57	-3.38868
1137.81	-0.50711		1137.81	-3.38887
1138.06	-0.50074		1138.06	-3.39039
1138.3	-0.49504		1138.3	-3.39319
1138.54	-0.49002		1138.54	-3.39734
1138.78	-0.48571		1138.78	-3.40281
1139.02	-0.4821		1139.02	-3.40965
1139.26	-0.47913		1139.26	-3.41779
1139.5	-0.4768		1139.5	-3.42724
1139.74	-0.47515		1139.74	-3.43798
1139.98	-0.47414		1139.98	-3.44996
1140.22	-0.47377		1140.22	-3.46319
1140.47	-0.47401		1140.47	-3.4776
1140.71	-0.47485		1140.71	-3.49318
1140.95	-0.47629		1140.95	-3.50989
1141.19	-0.47836		1141.19	-3.52774
1141.43	-0.48101		1141.43	-3.5467
1141.67	-0.48432		1141.67	-3.5668
1141.91	-0.48824		1141.91	-3.58804
1142.15	-0.49281		1142.15	-3.61041
1142.39	-0.49807		1142.39	-3.63397
1142.63	-0.50406		1142.63	-3.65876
1142.88	-0.51075		1142.88	-3.68479
1143.12	-0.51823		1143.12	-3.71209
1143.36	-0.52649		1143.36	-3.74073
1143.6	-0.5356		1143.6	-3.77066
1143.84	-0.54552		1143.84	-3.80194
1144.08	-0.55633		1144.08	-3.83459
1144.32	-0.56804		1144.32	-3.86856
1144.56	-0.58061		1144.56	-3.90381
1144.81	-0.59403		1144.81	-3.9403
1145.05	-0.60834		1145.05	-3.97798
1145.29	-0.62347		1145.29	-4.01675
1145.53	-0.63937		1145.53	-4.05649
1145.77	-0.65603		1145.77	-4.0971
1146.01	-0.67338		1146.01	-4.13846
1146.25	-0.69133		1146.25	-4.18041
1146.49	-0.70985		1146.49	-4.22284
1146.73	-0.72887		1146.73	-4.26559
1146.97	-0.74829		1146.97	-4.30857
1147.22	-0.76803		1147.22	-4.35157
1147.46	-0.78804		1147.46	-4.39452
1147.7	-0.80822		1147.7	-4.43731
1147.94	-0.82857		1147.94	-4.47983
1148.18	-0.84899		1148.18	-4.52201
1148.42	-0.86941		1148.42	-4.56378
1148.66	-0.88978		1148.66	-4.60504
1148.9	-0.9101		1148.9	-4.64578
1149.14	-0.93028		1149.14	-4.68594
1149.38	-0.95031		1149.38	-4.72545
1149.63	-0.97013		1149.63	-4.76433
1149.87	-0.98978		1149.87	-4.80251
1150.11	-1.00916		1150.11	-4.83993
1150.35	-1.02826		1150.35	-4.87658
1150.59	-1.04705		1150.59	-4.9124
1150.83	-1.06548		1150.83	-4.94734
1151.07	-1.08356		1151.07	-4.98136
1151.31	-1.10122		1151.31	-5.01436
1151.56	-1.11843		1151.56	-5.04633
1151.8	-1.13518		1151.8	-5.0772
1152.04	-1.15142		1152.04	-5.10692
1152.28	-1.16711		1152.28	-5.13543
1152.52	-1.18223		1152.52	-5.1627
1152.76	-1.19677		1152.76	-5.18871
1153	-1.21067		1153	-5.21347
1153.24	-1.22397		1153.24	-5.23697
1153.48	-1.23662		1153.48	-5.25925
1153.72	-1.24867		1153.72	-5.28034
1153.96	-1.2601		1153.96	-5.30031
1154.21	-1.27093		1154.21	-5.31919
1154.45	-1.2812		1154.45	-5.33713
1154.69	-1.29096		1154.69	-5.35421
1154.93	-1.30021		1154.93	-5.37052
1155.17	-1.30899		1155.17	-5.38611
1155.41	-1.31737		1155.41	-5.4012
1155.65	-1.32541		1155.65	-5.4158
1155.89	-1.33311		1155.89	-5.43002
1156.13	-1.34052		1156.13	-5.44394
1156.38	-1.34773		1156.38	-5.45767
1156.62	-1.35471		1156.62	-5.4712
1156.86	-1.36152		1156.86	-5.48461
1157.1	-1.36819		1157.1	-5.49793
1157.34	-1.37471		1157.34	-5.51119
1157.58	-1.38116		1157.58	-5.52439
1157.82	-1.38749		1157.82	-5.53753
1158.06	-1.39375		1158.06	-5.55061
1158.3	-1.39993		1158.3	-5.56368
1158.55	-1.40605		1158.55	-5.57669
1158.79	-1.41213		1158.79	-5.58971
1159.03	-1.41817		1159.03	-5.60271
1159.27	-1.42418		1159.27	-5.61574
1159.51	-1.43022		1159.51	-5.62885
1159.75	-1.43628		1159.75	-5.6421
1159.99	-1.44238		1159.99	-5.65551
1160.23	-1.44857		1160.23	-5.6692
1160.47	-1.45493		1160.47	-5.68324
1160.71	-1.4614		1160.71	-5.69769
1160.96	-1.46811		1160.96	-5.71265
1161.2	-1.47506		1161.2	-5.72821
1161.44	-1.48226		1161.44	-5.7444
1161.68	-1.48982		1161.68	-5.7613
1161.92	-1.49771		1161.92	-5.77901
1162.16	-1.50601		1162.16	-5.79749
1162.4	-1.51472		1162.4	-5.81682
1162.64	-1.52383		1162.64	-5.83696
1162.88	-1.53335		1162.88	-5.85792
1163.13	-1.54332		1163.13	-5.87964
1163.37	-1.55372		1163.37	-5.90208
1163.61	-1.56452		1163.61	-5.92522
1163.85	-1.57571		1163.85	-5.94897
1164.09	-1.58729		1164.09	-5.97324
1164.33	-1.59921		1164.33	-5.99797
1164.57	-1.61144		1164.57	-6.02308
1164.81	-1.62398		1164.81	-6.04853
1165.05	-1.63677		1165.05	-6.07422
1165.3	-1.64983		1165.3	-6.10014
1165.54	-1.66313		1165.54	-6.12624
1165.78	-1.67665		1165.78	-6.15251
1166.02	-1.69042		1166.02	-6.17895
1166.26	-1.70435		1166.26	-6.20551
1166.5	-1.71851		1166.5	-6.23224
1166.74	-1.7329		1166.74	-6.25916
1166.98	-1.74751		1166.98	-6.2863
1167.22	-1.76236		1167.22	-6.31365
1167.46	-1.77743		1167.46	-6.34126
1167.71	-1.79277		1167.71	-6.36913
1167.95	-1.80836		1167.95	-6.39727
1168.19	-1.8242		1168.19	-6.42566
1168.43	-1.8403		1168.43	-6.4543
1168.67	-1.85665		1168.67	-6.48315
1168.91	-1.87322		1168.91	-6.5122
1169.15	-1.89003		1169.15	-6.54135
1169.39	-1.90704		1169.39	-6.57056
1169.63	-1.9242		1169.63	-6.59974
1169.88	-1.94154		1169.88	-6.62883
1170.12	-1.959		1170.12	-6.65777
1170.36	-1.97654		1170.36	-6.68646
1170.6	-1.99416		1170.6	-6.71484
1170.84	-2.01182		1170.84	-6.74286
1171.08	-2.02952		1171.08	-6.77049
1171.32	-2.04722		1171.32	-6.79766
1171.56	-2.06491		1171.56	-6.82437
1171.8	-2.08259		1171.8	-6.85061
1172.05	-2.10026		1172.05	-6.87641
1172.29	-2.1179		1172.29	-6.90176
1172.53	-2.13553		1172.53	-6.92669
1172.77	-2.15318		1172.77	-6.95124
1173.01	-2.17081		1173.01	-6.97545
1173.25	-2.18843		1173.25	-6.99933
1173.49	-2.20608		1173.49	-7.02295
1173.73	-2.22371		1173.73	-7.04627
1173.97	-2.24137		1173.97	-7.06937
1174.21	-2.259		1174.21	-7.09219
1174.46	-2.27662		1174.46	-7.11475
1174.7	-2.29418		1174.7	-7.13701
1174.94	-2.31168		1174.94	-7.15896
1175.18	-2.32908		1175.18	-7.18052
1175.42	-2.34632		1175.42	-7.20165
1175.66	-2.3634		1175.66	-7.22228
1175.9	-2.38024		1175.9	-7.24236
1176.14	-2.39683		1176.14	-7.26184
1176.38	-2.41314		1176.38	-7.28063
1176.62	-2.4291		1176.62	-7.29874
1176.87	-2.44471		1176.87	-7.31613
1177.11	-2.45999		1177.11	-7.33278
1177.35	-2.47489		1177.35	-7.34871
1177.59	-2.48943		1177.59	-7.36395
1177.83	-2.50357		1177.83	-7.37847
1178.07	-2.51739		1178.07	-7.39241
1178.31	-2.53087		1178.31	-7.40581
1178.55	-2.54406		1178.55	-7.4187
1178.8	-2.557		1178.8	-7.43121
1179.04	-2.5697		1179.04	-7.44341
1179.28	-2.5822		1179.28	-7.45536
1179.52	-2.59457		1179.52	-7.4671
1179.76	-2.60682		1179.76	-7.47875
1180	-2.61897		1180	-7.49032
1180.24	-2.63108		1180.24	-7.50187
1180.48	-2.64308		1180.48	-7.51334
1180.72	-2.65509		1180.72	-7.52484
1180.96	-2.66705		1180.96	-7.53626
1181.2	-2.67897		1181.2	-7.5476
1181.45	-2.69084		1181.45	-7.55885
1181.69	-2.70267		1181.69	-7.56996
1181.93	-2.71446		1181.93	-7.58086
1182.17	-2.72616		1182.17	-7.59153
1182.41	-2.73778		1182.41	-7.60188
1182.65	-2.74931		1182.65	-7.61192
1182.89	-2.76074		1182.89	-7.62162
[truncated: 11,511 more rows]

## Sheet: Figure 1e
Control									With HPDA
Binding energy/eV	Intensity	Intensity	Intensity	Intensity	Intensity	Intensity	Intensity		Binding energy/eV	Intensity	Intensity	Intensity	Intensity	Intensity	Intensity
150	14120								150	10630
149.9	14010								149.9	10605
149.8	14205								149.8	10860
149.7	14075								149.7	10545
149.6	14130								149.6	10285
149.5	14135								149.5	10650
149.4	14475								149.4	10285
149.3	14160								149.3	10600
149.2	14410								149.2	10535
149.1	14060								149.1	10440
149	13870								149	10370
148.9	13660								148.9	10155
148.8	13675								148.8	10100
148.7	14130								148.7	10400
148.6	13530								148.6	10125
148.5	13405								148.5	10180
148.4	13530								148.4	10475
148.3	13255								148.3	10185
148.2	13450								148.2	10065
148.1	13060								148.1	10130
148	12775	12981.4	12771						148	9930	10019.1	9915	9930.25	10003.9
147.9	12530	12986.2	12767						147.9	9770	10007.9	9899.96	9915.52	9992.34
147.8	12965	12992.6	12764						147.8	9830	9997.32	9885.32	9901.19	9981.44
147.7	13120	12997.8	12759.1						147.7	9645	9986.78	9870.47	9886.67	9970.58
147.6	13325	13002.9	12753.5						147.6	9900	9976.97	9856.09	9872.63	9960.43
147.5	13175	13007.8	12747						147.5	9550	9966.71	9840.97	9857.86	9949.81
147.4	12805	13014.3	12741.1						147.4	9730	9957.67	9826.77	9844.02	9940.42
147.3	12805	13023.2	12736.8						147.3	9780	9948.43	9812.03	9829.66	9930.81
147.2	12560	13033.2	12732.5						147.2	9780	9939.39	9797.12	9815.13	9921.38
147.1	12570	13045.3	12729.3						147.1	9920	9930.69	9782.17	9800.58	9912.29
147	13090	13058.6	12726	13025					147	9935	9922.01	9766.79	9785.61	9903.19
146.9	12780	13071.1	12720.4	13036.6					146.9	9785	9913.73	9751.33	9770.57	9894.49
146.8	13010	13086.4	12716.1	13051.1					146.8	9455	9906.34	9736.24	9755.92	9886.66
146.7	13220	13102.4	12710.8	13066.2					146.7	9595	9900.39	9722.01	9742.14	9880.26
146.6	12975	13119.4	12704.6	13082.4					146.6	9625	9894.66	9707.36	9727.96	9874.06
146.5	13170	13139.6	12699.4	13101.7					146.5	9805	9889.52	9692.59	9713.67	9868.43
146.4	12885	13161.5	12693.3	13122.5					146.4	9950	9884.63	9677.28	9698.87	9863.03
146.3	13195	13187.4	12688.5	13147.4					146.3	10040	9880.17	9661.53	9683.64	9858.05
146.2	13320	13215.1	12682.2	13174.1					146.2	9885	9876.39	9645.48	9668.14	9853.74
146.1	13175	13245.9	12675.4	13203.8					146.1	9925	9874.09	9629.83	9653.04	9850.88
146	13160	13281.5	12669.2	13238.3					146	9725	9872.87	9614.01	9637.81	9849.07
145.9	13475	13322	12663	13277.7					145.9	10005	9873.54	9598.71	9623.11	9849.14
145.8	14125	13366.9	12655.4	13321.3					145.8	9995	9874.96	9582.59	9607.62	9849.93
145.7	13620	13415.4	12644.9	13368.5					145.7	9730	9878.15	9566.45	9592.13	9852.47
145.6	13800	13473.8	12636.6	13425.7					145.6	10025	9884.05	9551	9577.36	9857.69
145.5	14000	13540.7	12627.4	13491.2					145.5	9990	9891.42	9534.7	9561.76	9864.36
145.4	14050	13617.7	12617.4	13566.7					145.4	9650	9901.52	9518.45	9546.24	9873.73
145.3	13875	13707.7	12607	13655.2					145.3	10490	9915.61	9503.08	9531.64	9887.05
145.2	13850	13815.1	12597.4	13761.1					145.2	10260	9930.94	9485.37	9514.72	9901.59
145.1	13655	13944	12587.9	13888.3					145.1	10230	9951.07	9468.24	9498.42	9920.89
145	13665	14102.9	12579.1	14045.5					145	9970	9976.2	9451.14	9482.18	9945.15
144.9	14085	14304.3	12570.4	14245					144.9	9730	10007.9	9434.71	9466.66	9975.95
144.8	14445	14569.7	12559.6	14508.6					144.8	10200	10047.3	9418.9	9451.79	10014.4
144.7	15355	14940.7	12547.3	14877.5					144.7	10280	10094.2	9401.75	9435.62	10060.4
144.6	15665	15483	12530.9	15417.8					144.6	10315	10152.2	9384.33	9419.23	10117.3
144.5	16325	16306.2	12513	16238.8					144.5	10000	10225.3	9366.77	9402.75	10189.3
144.4	17930	17561.1	12492.1	17491.4					144.4	10340	10321.6	9350.03	9387.13	10284.5
144.3	19895	19437.8	12464.1	19365.7					144.3	10375	10451.7	9332.3	9370.58	10413.4
144.2	22145	22149.2	12427.2	22074.5					144.2	10730	10638.2	9314.43	9353.95	10598.7
144.1	26335	25880	12380.2	25802.7					144.1	10955	10917.2	9295.53	9336.35	10876.4
144	30895	30713.6	12314.4	30633.4					144	11595	11347.9	9275.97	9318.15	11305.8
143.9	36155	36563.9	12228.2	36480.8					143.9	12430	12015.4	9254.58	9298.2	11971.8
143.8	42770	43092.8	12118.3	43006.5					143.8	12955	13033.4	9230.84	9275.97	12988.3
143.7	48915	49647	11978.7	49557.3					143.7	15080	14537.1	9205.59	9252.3	14490.4
143.6	55070	55225.2	11811.2	55132		11901.3			143.6	16940	16652.4	9174.43	9222.8	16604.1
143.5	58340	58588.9	11615.8	58491.9		11709.6			143.5	19615	19470.8	9138.05	9188.19	19420.7
143.4	59065	58744.4	11405	58643.5		11502.7			143.4	22465	22992.8	9094.22	9146.21	22940.8
143.3	56520	55589.1	11190.1	55483.9		11291.9			143.3	26975	27086.6	9042.41	9096.37	27032.6
143.2	50490	50001.8	10985.5	49892		11091.7			143.2	31300	31447.7	8978.06	9034.09	31391.6
143.1	43820	43243.5	10806.7	43128.5	10807.2	10917.6			143.1	35100	35580.3	8901.61	8959.85	35522
143	35945	36386.4	10656.6	36264.8	10658.6	10772.5			143	38490	38811.7	8814.51	8875.07	38751.2
142.9	29460	30161.7	10540.7	30029.9	10547.5	10662			142.9	40760	40417.2	8717.83	8780.87	40354.1
142.8	24410	24965.4	10453	24813.7	10473.8	10580			142.8	40300	39941.9	8614.63	8680.3	39876.2
142.7	20800	20934.1	10387.2	20739	10445.1	10520.4			142.7	38370	37500	8512.42	8580.88	37431.6
142.6	18050	18030	10337.2	17740.1	10483.1	10476.9			142.6	34355	33691.7	8415.24	8486.68	33620.3
142.5	16480	16123.9	10299	15639.5	10632.2	10445.9			142.5	28940	29256.3	8328.84	8403.45	29181.7
142.4	15520	15066.4	10267.7	14219.5	10955.5	10422.1			142.4	24355	24816.6	8257.11	8335.11	24738.6
142.3	15025	14728	10240.4	13276.2	11524.8	10403.2			142.3	20245	20796.4	8197.81	8279.43	20714.8
142.2	15320	14991.4	10215.3	12645.2	12384.9	10387			142.2	16995	17431.1	8149.65	8235.15	17345.6
142.1	15940	15708.8	10188.7	12207.2	13503.7	10370			142.1	14625	14798.1	8110.3	8199.97	14708.4
142	16360	16664.4	10159.2	11885.1	14741.3	10351.1			142	13125	12855	8077.37	8171.51	12760.9
141.9	17195	17571.7	10127.8	11633.9	15856.6	10331.2			141.9	12200	11490.5	8048.48	8147.43	11391.6
141.8	17570	18125.8	10092.5	11425.1	16571.4	10308.4			141.8	11180	10567.8	8022.05	8126.19	10463.7
141.7	18025	18109.5	10055.4	11245.9	16683.4	10285.1			141.7	10525	9957.88	7998.36	8108.11	9848.13
141.6	18020	17471.5	10016.2	11087.2	16149.5	10260.9			141.6	9855	9555.02	7976.4	8092.22	9439.2
141.5	16880	16347.4	9976.74	10945.7	15110.7	10238			141.5	9505	9283.08	7956.23	8078.64	9160.68
141.4	15075	14996.5	9942.19	10822.9	13829.3	10221.8			141.4	9160	9091	7936.97	8066.53	8961.44
141.3	13960	13688.8	9915.48	10719.5	12577.9	10215.3			141.3	8600	8947.94	7918.6	8055.97	8810.57
141.2	12180	12609.5	9893.58	10630.3	11543	10215.9			141.2	8280	8836.56	7901.73	8047.61	8690.68
141.1	11475	11836.6	9879.46	10556.9	10803.9	10227			141.1	8555	8746.22	7885.69	8040.9	8591
141	10950	11345.8	9868.4	10493.4	10337	10244			141	8435	8669.61	7868.85	8034.31	8504.14
140.9	10835	11068.7	9859.61	10437.9	10074.5	10266.9			140.9	8070	8604.58	7852.29	8029.04	8427.83
140.8	10175	10929.2	9851.3	10387.9	9940.42	10294.4			140.8	8160	8549.81	7836.69	8025.92	8360.58
140.7	10090	10871.9	9845.86	10345.1	9879.3	10329.6			140.7	8085	8502.7	7820.8	8023.85	8299.65
140.6	10090	10858.1	9840.78	10306.4	9852.13	10371			140.6	8060	8462.83	7805.07	8023.5	8244.4
140.5	10395	10868.8	9835.68	10271	9839.16	10419.5			140.5	7715	8429.41	7789.37	8024.97	8193.81
140.4	10585	10895.5	9829.2	10237	9830.17	10475.6			140.4	7420	8402.93	7774.57	8029.43	8148.07
140.3	10575	10937.5	9821.86	10204.6	9822.1	10542.7			140.3	7790	8383.02	7760.55	8037.07	8106.5
140.2	10415	11000	9814.53	10174.5	9814.58	10627.4			140.2	7780	8367.81	7745.47	8046.52	8066.77
140.1	10825	11093.5	9807.87	10147	9807.88	10741.1			140.1	7750	8358.5	7730.37	8059.33	8029.55
140	11325	11236.5	9799.37	10119.4	9799.37	10902.3			140	7675	8355.53	7715.32	8076.3	7994.55
139.9	11485	11468.5	9788.62	10091.1		11150.9			139.9	7665	8359.78	7700.43	8098.58	7961.64
139.8	12185	11863.3	9777.11	10063.5		11560.8			139.8	7800	8372.54	7685.53	8127.68	7930.39
139.7	13030	12539.4	9762.45	10034		12250.7			139.7	7880	8396.24	7670.21	8166.25	7900.2
139.6	14265	13681	9744	10001.8		13404.7			139.6	8005	8436.63	7654.64	8220.21	7871.06
139.5	16590	15540	9719.99	9965.02		15275.1			139.5	8270	8504.65	7638.67	8300.64	7842.68
139.4	19240	18414.9	9685.59	9918.79		18160.3			139.4	8670	8620.91	7621.93	8428.27	7814.57
139.3	23060	22602.3	9639.31	9861.52		22356.9			139.3	8915	8822.82	7604.05	8640.64	7786.23
139.2	28400	28298.9	9575.92	9787.9		28061.9			139.2	9315	9174.48	7585.44	9001.93	7757.98
139.1	34625	35482.1	9488.62	9691.05		35252.4			139.1	9900	9773.89	7565.68	9610.23	7729.33
139	42745	43812.2	9373.38	9566.9		43588.8			139	11105	10759.5	7544.25	10604	7699.68
138.9	51180	52558.5	9221.71			52340.6			138.9	12495	12303.1	7519.45	12155.3	7667.26
138.8	59940	60632.4	9032.03			60418.9			138.8	14670	14589.9	7490.76	14449.2	7631.48
138.7	67440	66707.1	8802.75			66496.9			138.7	17545	17772.7	7456	17638.5	7590.14
138.6	69960	69511.3	8539.27			69302.7			138.6	21400	21908.7	7413.23	21780.7	7541.24
138.5	69575	68341.4	8263.47			68131.8			138.5	26620	26897.1	7359.73	26774.8	7482.01
138.4	64895	63431.9	7988.15			63216.8			138.4	31825	32424	7291.72	32307.1	7408.65
138.3	57190	55845	7732.32			55615.2			138.3	37960	37956.5	7209.19	37844.6	7321.12
138.2	46315	46949.6	7509.47			46688.2			138.2	43280	42774.5	7109.56	42667.2	7216.78
138.1	37085	38021.6	7333.74			37696.8			138.1	46780	46074.8	6995	45972	7097.82
138	28975	30007.2	7198.08			29563.4	7512.47		138	47985	47181.4	6870.49	47082.7	6969.17
137.9	22655	23486.5	7097.72			22833.2	7626.22		137.9	46785	45822.2	6742.33	45727.4	6837.11
137.8	18450	18681.9	7024.87			17682.5	7903.92		137.8	42730	42280.3	6617.11	42189.2	6708.23
137.7	16130	15539.1	6970.31			14004.3	8388.81		137.7	36905	37243.9	6502.72	37156.2	6590.37
137.6	15095	13840.1	6925.78			11533.7	9119.74		137.6	30625	31523	6404.04	31438.6	6488.42
137.5	13965	13293.5	6885.63			9954.27	10116.2		137.5	24730	25836.9	6322.37	25755.6	6403.66
137.4	13940	13597	6850.3			8981.05	11361.2		137.4	19690	20718.2	6256.7	20639.8	6335.07
137.3	14410	14446.3	6814.93			8385.44	12774		137.3	16000	16475.3	6204.73	16399.7	6280.33
137.2	14680	15546.5	6777.32			8009.91	14215.4		137.2	13595	13203.4	6162.77	13130.5	6235.75
137.1	15930	16614.9	6738.35			7758.01	15499.8		137.1	11820	10840.1	6127.31	10769.6	6197.8
137	16580	17388.7	6693.67			7569.06	16420.8		137	10100	9228.78	6096.65	9160.66	6164.76
136.9	17350	17669.1	6645.92			7415.35	16810		136.9	9245	8183.72	6070.63	8117.85	6136.5
136.8	17945	17355.2	6594.55			7280.65	16582		136.8	8795	7528.74	6046.89	7465.01	6110.62
136.7	17585	16474.5	6540.32			7157.71	15772.6		136.7	7970	7123.59	6024.32	7061.9	6086.02
136.6	15905	15167.4	6487.45			7046.58	14526.2		136.6	7435	6870.66	6003.97	6810.91	6063.72
136.5	13830	13632.4	6441.77			6950.65	13043.8		136.5	7165	6705.29	5985.03	6647.39	6042.93
136.4	11660	12067.9	6405.08			6870.19	11525.3		136.4	6850	6588.76	5966.78	6532.63	6022.92
136.3	10285	10634.6	6377.83			6804.53	10132.6		136.3	6745	6500.04	5949.35	6445.6	6003.8
136.2	8710	9430.62	6356.54			6749.36	8964.52		136.2	6570	6427.31	5932.16	6374.48	5984.99
136.1	8335	8497.4	6342.12			6704.9	8063.32		136.1	6300	6364.98	5915.41	6313.69	5966.7
136	7840	7819.76	6329.3			6665.31	7414.35		136	5995	6310.26	5899.35	6260.44	5949.16
135.9	7575	7357.9	6318.62			6630.69	6978.24		135.9	5885	6261.54	5884.09	6213.14	5932.49
135.8	7180	7058.48	6309.06			6599.65	6702.06		135.8	5975	6217.27	5869.08	6170.22	5916.13
135.7	6840	6871.91	6301.2			6572.43	6536.54		135.7	5780	6176.14	5853.79	6130.39	5899.54
135.6	6980	6757.62	6294.82			6548.54	6441.37		135.6	5890	6138.42	5838.99	6093.92	5883.5
135.5	7050	6684.75	6287.79			6525.63	6385.94		135.5	5870	6102.83	5823.85	6059.52	5867.16
135.4	6680	6635.21	6280.41				6352.34		135.4	5770	6069.38	5808.73	6027.21	5850.89
135.3	6680	6600.13	6274.65				6331.88		135.3	5905	6038	5793.83	5996.94	5834.89
135.2	6395	6571.98	6268.85				6317.17		135.2	5700	6007.8	5778.53	5967.8	5818.53
135.1	6325	6549	6264.29				6306.58		135.1	5670	5979.52	5763.74	5940.54	5802.73
135	6555	6528.75	6260.03				6297.79		135	5705	5952.51	5749	5914.51	5787
134.9	6445	6509.18	6254.72				6288.83		134.9	5700	5926.43	5734.12	5889.37	5771.18
134.8	6370	6491.41	6249.88				6280.9		134.8	5655	5901.28	5719.22	5865.13	5755.36
134.7	6390	6475.05	6245.35				6273.7		134.7	5285	5877.06	5704.39	5841.78	5739.66
134.6	6350	6459.54	6240.71				6266.73		134.6	5280	5854.56	5690.55	5820.14	5724.97
134.5	6345	6445.03	6236.22				6260.18		134.5	5645	5832.72	5676.68	5799.11	5710.29
134.4	6340	6431.28	6231.74				6253.88		134.4	5520	5810.43	5661.77	5777.61	5694.59
134.3	6220	6418.19	6227.26				6247.77		134.3	5495	5788.99	5647.15	5756.93	5679.22
134.2	6540	6406.22	6223.3				6242.35		134.2	5675	5768.06	5632.57	5736.73	5663.9
134.1	6595	6393.36	6217.89				6235.64		134.1	5510	5747.05	5617.46	5716.43	5648.08
134	6440	6380.72	6212.23				6228.79		134	5630	5726.84	5602.75	5696.91	5632.69
133.9	6145	6369.19	6207.22				6222.72		133.9	5535	5706.63	5587.68	5677.36	5616.95
133.8	6165	6359.35	6203.49				6218.02		133.8	5475	5686.97	5572.82	5658.34	5601.46
133.7	6090	6349.77	6199.66				6213.31		133.7	5265	5667.74	5558.09	5639.73	5586.11
133.6	6320	6340.85	6196.15				6209		133.6	5295	5649.32	5543.9	5621.91	5571.31
133.5	6040	6331.21	6191.6				6203.71		133.5	5270	5631.04	5529.58	5604.2	5556.42
133.4	6105	6323.07	6188.27				6199.71		133.4	5480	5613.02	5515.3	5586.75	5541.57
133.3	6090	6314.9	6184.64				6195.46		133.3	5255	5594.6	5500.4	5568.87	5526.12
133.2	5995	6307.02	6181.06				6191.31		133.2	5315	5576.95	5486.07	5551.75	5511.27
133.1	5925	6299.77	6177.88				6187.6		133.1	5520	5559.28	5471.54	5534.59	5496.23
133	6175	6293.02	6175				6184.24		133	5600	5541.18	5456.41	5516.98	5480.6
132.9	6300								132.9	5600	5522.97	5441.01	5499.26	5464.72
132.8	6065								132.8	5485	5504.86	5425.58	5481.62	5448.82
132.7	6285								132.7	5615	5487.17	5410.41	5464.38	5433.2
132.6	6355								132.6	5405	5469.2	5394.85	5446.85	5417.19
132.5	6265								132.5	5435	5451.88	5379.82	5429.97	5401.74
132.4	5940								132.4	5310	5434.55	5364.67	5413.05	5386.17
132.3	6080								132.3	5175	5417.63	5349.82	5396.53	5370.92
132.2	6005								132.2	5275	5401.13	5335.3	5380.43	5356.01
132.1	5985								132.1	5490	5384.41	5320.47	5364.09	5340.79
132	6155								132	5305	5367.14	5305	5347.19	5324.95
131.9	5900								131.9	5135
131.8	5750								131.8	5340
131.7	5970								131.7	5190
131.6	6175								131.6	5085
131.5	5960								131.5	5170
131.4	5955								131.4	5175
131.3	6110								131.3	5145
131.2	6040								131.2	5470
131.1	6000								131.1	5300
131	6055								131	5030
130.9	6005								130.9	5130
130.8	6005								130.8	5535
130.7	5895								130.7	5285
130.6	5890								130.6	5295
130.5	5845								130.5	5310
130.4	5845								130.4	5355
130.3	6015								130.3	5210
130.2	5870								130.2	5210
130.1	5820								130.1	5115
130	5855								130	5080

## Sheet: Figure 2e
Ψ=0°					Ψ=25°					Ψ=35°					Ψ=45°					Ψ=55°
origin		fitting			origin		fitting			origin		fitting			origin		fitting			origin		fitting
2 Theta/degree	Intensity	2 Theta/degree	Intensity		2 Theta/degree	Intensity	2 Theta/degree	Intensity		2 Theta/degree	Intensity	2 Theta/degree	Intensity		2 Theta/degree	Intensity	2 Theta/degree	Intensity		2 Theta/degree	Intensity	2 Theta/degree	Intensity
30	26.7945	30	26.6841		29.98	22.9129	29.98	18.4489		30	10.9422	30	12.674		30	19.4722	30	15.2303		29.98	15.5345	29.98	15.3785
30.02	23.1199	30.2629	31.0089		30	15.1077	30.2418	21.2044		30.02	17.7348	30.2554	16.2003		30.02	12.7585	30.2604	15.5981		30	14.9184	30.2353	16.7694
30.04	24.4287	30.5259	39.4615		30.02	18.1725	30.5036	20.7733		30.04	13.644	30.5107	16.8394		30.04	15.2442	30.5209	16.2056		30.02	16.0594	30.4906	17.2645
30.06	18.007	30.7888	30.0012		30.04	19.7036	30.7654	18.9991		30.06	12.4393	30.7661	15.7499		30.06	14.51	30.7813	16.0494		30.04	16.1616	30.7459	14.5425
30.08	25.0021	31.0517	26.7963		30.06	12.7007	31.0272	16.7378		30.08	16.4443	31.0215	13.8957		30.08	15.2967	31.0418	15.3613		30.06	17.7951	31.0011	13.9815
30.1	23.6431	31.0727	26.7153		30.08	16.2266	31.0485	16.5662		30.1	13.5192	31.0426	13.7477		30.1	12.9731	31.0621	15.2995		30.08	18.8269	31.0221	13.9635
30.12	27.3216	31.1132	26.6006		30.1	11.6605	31.0898	16.2621		30.12	14.7569	31.0834	13.4888		30.12	19.0515	31.1014	15.1946		30.1	10.4265	31.0628	13.9327
30.14	27.4036	31.1519	26.5638		30.12	13.738	31.1293	16.0302		30.14	14.4103	31.1224	13.3023		30.14	15.4253	31.1389	15.1366		30.12	15.8107	31.1016	13.9215
30.16	28.8526	31.1888	26.6641		30.14	22.877	31.167	15.9036		30.16	14.5551	31.1596	13.2247		30.16	15.423	31.1748	15.1651		30.14	19.5977	31.1386	13.9498
30.18	25.5606	31.2241	26.9961		30.16	15.6037	31.2029	15.9262		30.18	10.4526	31.195	13.3036		30.18	17.3883	31.2089	15.3361		30.16	15.0425	31.174	14.0437
30.2	23.962	31.2576	27.6742		30.18	16.4486	31.2371	16.1507		30.2	12.5935	31.2288	13.5916		30.2	13.8326	31.2415	15.7202		30.18	18.4507	31.2076	14.2337
30.22	27.6532	31.2895	28.8212		30.2	19.1722	31.2696	16.6313		30.22	17.8203	31.261	14.1432		30.22	16.9821	31.2724	16.3951		30.2	18.26	31.2396	14.5511
30.24	28.0025	31.3198	30.5513		30.22	18.2466	31.3005	17.4131		30.24	17.6855	31.2915	15.0069		30.24	11.4989	31.3018	17.4355		30.22	17.9533	31.27	15.0225
30.26	33.6574	31.3486	32.9463		30.24	17.4377	31.3299	18.529		30.26	17.4814	31.3205	16.2121		30.26	17.2456	31.3297	18.8986		30.24	15.8653	31.2988	15.6668
30.28	33.6584	31.3759	36.0432		30.26	22.1354	31.3577	19.9848		30.28	19.2029	31.3479	17.767		30.28	12.0185	31.3561	20.8134		30.26	18.0171	31.3262	16.489
30.3	32.7205	31.4016	39.8201		30.28	16.0571	31.3839	21.7643		30.3	17.0662	31.3739	19.6501		30.3	15.1888	31.3812	23.1724		30.28	19.0334	31.352	17.4802
30.32	32.2115	31.426	44.1981		30.3	23.8351	31.4088	23.8238		30.32	13.09	31.3984	21.8152		30.32	17.159	31.4048	25.9303		30.3	13.6137	31.3764	18.6173
30.34	37.3208	31.4489	49.0504		30.32	20.7594	31.4322	26.0988		30.34	10.7375	31.4215	24.1955		30.34	14.7252	31.427	29.0093		30.32	13.2457	31.3995	19.8658
30.36	37.8283	31.4705	54.2174		30.34	24.2133	31.4542	28.5128		30.36	17.36	31.4433	26.7107		30.36	17.175	31.448	32.3086		30.34	15.8507	31.4211	21.1842
30.38	37.851	31.4908	59.5249		30.36	18.9697	31.4749	30.9839		30.38	18.1982	31.4637	29.2766		30.38	13.2581	31.4677	35.716		30.36	12.5597	31.4415	22.5288
30.4	32.042	31.5099	64.8031		30.38	23.9149	31.4943	33.4337		30.4	19.2545	31.4829	31.8127		30.4	13.223	31.4861	39.1203		30.38	20.9532	31.4606	23.8574
30.42	39.2387	31.5277	69.9002		30.4	19.8949	31.5125	35.7932		30.42	24.0094	31.5008	34.2491		30.42	10.6891	31.5034	42.421		30.4	21.6037	31.4784	25.1333
30.44	43.3779	31.5443	74.6926		30.42	20.9936	31.5294	38.007		30.44	12.3837	31.5175	36.5302		30.44	19.4604	31.5195	45.535		30.42	22.5596	31.4951	26.3271
30.46	39.1395	31.5598	79.0898		30.44	21.066	31.5452	40.0349		30.46	17.8045	31.5331	38.6159		30.46	16.6885	31.5345	48.4008		30.44	14.8876	31.5106	27.4177
30.48	47.4109	31.5741	83.0349		30.46	21.3492	31.5598	41.852		30.48	19.7018	31.5476	40.4815		30.48	13.8289	31.5484	50.9782		30.46	19.9798	31.525	28.3924
30.5	34.83	31.5874	86.5008		30.48	24.0737	31.5734	43.4484		30.5	16.0706	31.561	42.1167		30.5	14.9297	31.5613	53.2476		30.48	21.2505	31.5383	29.2457
30.52	35.8893	31.5997	89.4865		30.5	28.3303	31.5859	44.8235		30.52	17.6483	31.5734	43.5238		30.52	17.7016	31.5733	55.2066		30.5	11.2935	31.5506	29.9785
30.54	38.4255	31.611	92.0115		30.52	19.6525	31.5974	45.9868		30.54	13.0534	31.5847	44.7122		30.54	20.6836	31.5842	56.8659		30.52	18.4807	31.562	30.5962
30.56	42.8978	31.6214	94.1084		30.54	20.6095	31.608	46.9546		30.56	20.5841	31.5952	45.6988		30.56	14.0526	31.5942	58.2462		30.54	15.4407	31.5724	31.1077
30.58	39.7785	31.6308	95.8197		30.56	26.5833	31.6176	47.7455		30.58	18.6887	31.6047	46.504		30.58	17.0608	31.6034	59.3742		30.56	18.1152	31.5818	31.5237
30.6	36.7337	31.6394	97.1915		30.58	19.712	31.6264	48.3817		30.6	15.0167	31.6134	47.1501		30.6	19.6003	31.6118	60.28		30.58	15.3784	31.5905	31.8562
30.62	45.0975	31.6472	98.2723		30.6	20.6432	31.6343	48.8845		30.62	17.9413	31.6212	47.6593		30.62	14.4008	31.6193	60.9944		30.6	14.2744	31.5983	32.117
30.64	43.0742	31.6542	99.1075		30.62	21.7956	31.6414	49.2748		30.64	18.269	31.6282	48.0543		30.64	15.6836	31.6261	61.5476		30.62	16.1572	31.6053	32.3178
30.66	34.8206	31.6605	99.7401		30.64	24.5643	31.6478	49.5729		30.66	13.1945	31.6345	48.3541		30.66	15.3965	31.6322	61.9676		30.64	14.4739	31.6116	32.4691
30.68	25.6699	31.666	100.21		30.66	24.8599	31.6535	49.7955		30.68	15.0392	31.6401	48.577		30.68	18.097	31.6376	62.2797		30.66	14.8269	31.6171	32.5805
30.7	33.5237	31.671	100.549		30.68	18.427	31.6585	49.9581		30.7	16.9965	31.6451	48.7397		30.7	18.1381	31.6423	62.5062		30.68	15.7365	31.6221	32.6604
30.72	35.7667	31.6753	100.788		30.7	17.5203	31.6629	50.0745		30.72	15.1399	31.6494	48.855		30.72	15.2979	31.6465	62.6663		30.7	12.697	31.6264	32.716
30.74	26.422	31.679	100.951		30.72	28.056	31.6667	50.1555		30.74	12.9472	31.6532	48.9342		30.74	16.2463	31.6501	62.7759		30.72	19.4502	31.6301	32.7532
30.76	26.7544	31.6822	101.057		30.74	18.2154	31.67	50.21		30.76	12.9694	31.6564	48.9866		30.76	18.0312	31.6532	62.8481		30.74	13.8012	31.6333	32.777
30.78	31.1447	31.6849	101.124		30.76	19.9884	31.6727	50.2452		30.78	11.6739	31.6591	49.0199		30.78	10.6075	31.6559	62.8934		30.76	11.7528	31.6361	32.7911
30.8	29.0721	31.6871	101.162		30.78	15.9632	31.675	50.2669		30.8	12.0553	31.6614	49.0399		30.8	19.532	31.658	62.92		30.78	17.5366	31.6383	32.7988
30.82	27.3225	31.689	101.182		30.8	17.6459	31.6769	50.2794		30.82	15.1549	31.6633	49.0512		30.82	12.5541	31.6598	62.9343		30.8	14.9442	31.6402	32.8022
30.84	25.646	31.6905	101.19		30.82	17.5928	31.6784	50.2861		30.84	14.0022	31.6648	49.0567		30.84	13.3705	31.6613	62.941		30.82	16.1802	31.6416	32.8032
30.86	24.2185	31.6916	101.192		30.84	15.522	31.6796	50.2893		30.86	13.4413	31.6659	49.0588		30.86	13.3184	31.6624	62.9431		30.84	12.0129	31.6428	32.8028
30.88	27.6783	31.6925	101.191		30.86	19.8522	31.6805	50.2905		30.88	11.7652	31.6668	49.0592		30.88	18.2479	31.6632	62.943		30.86	18.2123	31.6437	32.8018
30.9	25.3119	31.6931	101.189		30.88	21.7899	31.6811	50.2908		30.9	11.7564	31.6674	49.0588		30.9	12.6212	31.6638	62.9419		30.88	15.3101	31.6443	32.8008
30.92	27.4603	31.6935	101.187		30.9	17.0395	31.6816	50.2907		30.92	17.258	31.6678	49.0583		30.92	20.9683	31.6642	62.9408		30.9	18.418	31.6447	32.8
30.94	22.8232	31.6938	101.185		30.92	14.5913	31.6818	50.2905		30.94	15.0448	31.6681	49.0578		30.94	15.6811	31.6645	62.94		30.92	13.0579	31.645	32.7994
30.96	22.6272	31.6939	101.184		30.94	14.7047	31.6819	50.2904		30.96	15.3752	31.6682	49.0575		30.96	12.5012	31.6646	62.9395		30.94	17.8902	31.6451	32.7991
30.98	27.2196	31.694	101.184		30.96	11.7966	31.682	50.2904		30.98	16.5464	31.6683	49.0575		30.98	18.7749	31.6647	62.9393		30.96	16.7334	31.6451	32.799
31	26.6159	31.694	101.184		30.98	14.5397	31.682	50.2903		31	12.545	31.6683	49.0574		31	14.0633	31.6647	62.9393		30.98	17.844	31.6452	32.7989
31.02	26.5207	31.694	101.184		31	17.0347	31.682	50.2903		31.02	11.116	31.6683	49.0574		31.02	14.0228	31.6647	62.9393		31	13.3972	31.6452	32.7989
31.04	28.5743	31.694	101.184		31.02	16.496	31.6821	50.2903		31.04	13.3606	31.6683	49.0573		31.04	16.5489	31.6647	62.9391		31.02	21.9276	31.6452	32.7988
31.06	25.7592	31.6941	101.183		31.04	28.329	31.6822	50.2901		31.06	17.5338	31.6685	49.057		31.06	14.4367	31.6648	62.9386		31.04	12.4109	31.6453	32.7985
31.08	28.1446	31.6944	101.181		31.06	19.7879	31.6824	50.2898		31.08	11.6788	31.6687	49.0564		31.08	20.8098	31.6651	62.9374		31.06	19.3079	31.6456	32.7978
31.1	25.7688	31.6948	101.177		31.08	16.2618	31.6828	50.289		31.1	13.354	31.6691	49.0551		31.1	17.2566	31.6655	62.9353		31.08	19.3546	31.646	32.7966
31.12	27.6865	31.6954	101.171		31.1	17.1474	31.6834	50.2875		31.12	11.6478	31.6697	49.0528		31.12	18.7054	31.666	62.9316		31.1	19.2421	31.6466	32.7946
31.14	29.8915	31.6962	101.161		31.12	11.9675	31.6842	50.2846		31.14	11.2879	31.6706	49.0487		31.14	12.3591	31.6669	62.9252		31.12	21.9661	31.6474	32.7913
31.16	30.1257	31.6973	101.144		31.14	15.0379	31.6854	50.2792		31.16	14.8264	31.6717	49.0418		31.16	14.9804	31.668	62.9144		31.14	16.824	31.6486	32.7861
31.18	36.527	31.6987	101.116		31.16	20.1501	31.6868	50.27		31.18	13.206	31.6731	49.0303		31.18	18.8755	31.6693	62.8969		31.16	11.2312	31.65	32.7781
31.2	31.3938	31.7005	101.074		31.18	11.2649	31.6886	50.2547		31.2	18.2392	31.6749	49.0119		31.2	18.6693	31.6711	62.8693		31.18	11.2661	31.6518	32.7659
31.22	30.2171	31.7026	101.01		31.2	20.5496	31.6908	50.2303		31.22	17.0709	31.6771	48.9832		31.22	15.7911	31.6732	62.8269		31.2	16.2144	31.654	32.7478
31.24	28.9548	31.7052	100.915		31.22	17.4994	31.6934	50.1929		31.24	18.071	31.6798	48.9401		31.24	19.0659	31.6758	62.7634		31.22	18.3772	31.6566	32.7213
31.26	30.6374	31.7082	100.776		31.24	19.7171	31.6964	50.1372		31.26	16.1587	31.6829	48.8771		31.26	17.1237	31.6788	62.6708		31.24	18.9611	31.6597	32.6834
31.28	38.1134	31.7118	100.58		31.26	21.2723	31.7	50.0565		31.28	13.1768	31.6865	48.7868		31.28	21.648	31.6823	62.5389		31.26	19.4054	31.6634	32.6303
31.3	31.6222	31.7159	100.307		31.28	19.6431	31.7042	49.9433		31.3	15.6317	31.6907	48.6602		31.3	21.7428	31.6864	62.3549		31.28	25.1383	31.6675	32.5572
31.32	38.3917	31.7205	99.9342		31.3	15.1412	31.7089	49.7869		31.32	18.5393	31.6955	48.4864		31.32	17.41	31.691	62.1032		31.3	15.8672	31.6723	32.4581
31.34	29.2824	31.7258	99.4359		31.32	21.718	31.7143	49.5752		31.34	16.3345	31.7009	48.2525		31.34	18.5406	31.6962	61.7655		31.32	20.8291	31.6778	32.326
31.36	34.3972	31.7318	98.7796		31.34	27.6023	31.7203	49.2941		31.36	16.6549	31.7071	47.944		31.36	16.7358	31.7021	61.3202		31.34	17.6939	31.6839	32.1531
31.38	35.9856	31.7385	97.929		31.36	18.3604	31.7271	48.9285		31.38	17.3431	31.7139	47.5427		31.38	23.8597	31.7088	60.7431		31.36	20.9683	31.6907	31.9298
31.4	49.9201	31.7459	96.8448		31.38	26.553	31.7346	48.4593		31.4	22.153	31.7215	47.0295		31.4	25.5917	31.7161	60.0067		31.38	15.8841	31.6983	31.6458
31.42	42.8	31.754	95.4828		31.4	24.6646	31.7429	47.8673		31.42	27.5396	31.7299	46.384		31.42	29.4793	31.7242	59.0819		31.4	20.265	31.7066	31.29
31.44	49.5242	31.763	93.7974		31.42	30.2378	31.752	47.1322		31.44	24.1032	31.7391	45.5832		31.44	31.6708	31.7331	57.9384		31.42	19.965	31.7158	30.8506
31.46	54.2702	31.7729	91.7438		31.44	30.9627	31.762	46.2327		31.46	25.9696	31.7492	44.6064		31.46	32.3291	31.7429	56.5463		31.44	17.5462	31.7259	30.3159
31.48	47.209	31.7836	89.2787		31.46	27.8728	31.7729	45.1501		31.48	29.532	31.7602	43.4318		31.48	38.7242	31.7535	54.8788		31.46	26.2576	31.7369	29.675
31.5	63.1654	31.7953	86.3673		31.48	27.9063	31.7847	43.8668		31.5	39.9954	31.7722	42.0433		31.5	37.7798	31.7651	52.9138		31.48	21.6372	31.7489	28.9187
31.52	65.9425	31.808	82.9849		31.5	28.7368	31.7976	42.3709		31.52	36.7333	31.7852	40.4277		31.52	46.8489	31.7777	50.6379		31.5	24.8043	31.7618	28.0406
31.54	72.1293	31.8216	79.1231		31.52	33.2065	31.8114	40.6578		31.54	36.1509	31.7992	38.5812		31.54	48.0646	31.7912	48.0503		31.52	29.2364	31.7758	27.0388
31.56	81.2292	31.8363	74.7972		31.54	40.2676	31.8263	38.7313		31.56	36.2415	31.8143	36.5106		31.56	49.5684	31.8058	45.1653		31.54	25.1072	31.7909	25.9168
31.58	77.8516	31.8522	70.0476		31.56	39.8716	31.8423	36.6077		31.58	43.7551	31.8305	34.2343		31.58	55.6534	31.8215	42.0164		31.56	24.9014	31.807	24.6849
31.6	98.1319	31.8691	64.9457		31.58	50.0488	31.8595	34.3169		31.6	46.9227	31.8479	31.7863		31.6	67.6809	31.8382	38.6582		31.58	34.6577	31.8244	23.3615
31.62	75.9961	31.8872	59.5946		31.6	33.1334	31.8778	31.9031		31.62	47.5689	31.8664	29.2157		31.62	57.6644	31.8562	35.1659		31.6	32.9118	31.8429	21.9731
31.64	103.656	31.9065	54.127		31.62	44.2226	31.8974	29.4237		31.64	52.8494	31.8862	26.586		31.64	65.7782	31.8753	31.633		31.62	34.2599	31.8627	20.5537
31.66	97.9504	31.9271	48.6986		31.64	42.8613	31.9183	26.9477		31.66	58.1027	31.9073	23.9718		31.66	67.8602	31.8957	28.1658		31.64	33.408	31.8837	19.1433
31.68	98.1686	31.9489	43.4763		31.66	56.9728	31.9404	24.5504		31.68	48.6716	31.9297	21.4538		31.68	60.8394	31.9174	24.8745		31.66	33.748	31.906	17.7849
31.7	103.601	31.9721	38.6236		31.68	54.4233	31.9639	22.3076		31.7	46.133	31.9534	19.1114		31.7	56.484	31.9403	21.8624		31.68	39.693	31.9297	16.5207
31.72	106.607	31.9966	34.2836		31.7	49.5591	31.9887	20.287		31.72	46.3903	31.9786	17.0147		31.72	53.1696	31.9646	19.2146		31.7	29.4264	31.9548	15.3877
31.74	92.7006	32.0225	30.5633		31.72	62.3872	32.015	18.5417		31.74	51.4377	32.0052	15.2168		31.74	52.2356	31.9903	16.9866		31.72	32.609	31.9814	14.4136
31.76	102.585	32.0499	27.5206		31.74	46.6433	32.0427	17.1034		31.76	40.4426	32.0332	13.7465		31.76	62.6188	32.0174	15.1991		31.74	23.6181	32.0094	13.6141
31.78	105.477	32.0787	25.1568		31.76	48.9123	32.072	15.9795		31.78	36.2843	32.0628	12.6068		31.78	55.6888	32.0461	13.8378		31.76	29.9934	32.0389	12.9897
31.8	74.7824	32.1091	23.4285		31.78	48.9979	32.1028	15.1529		31.8	29.9549	32.0939	11.7761		31.8	49.6621	32.0761	12.8565		31.78	27.8429	32.07	12.5298
31.82	77.6086	32.141	22.247		31.8	42.1845	32.1351	14.5876		31.82	40.5113	32.1267	11.213		31.82	42.3067	32.1078	12.1895		31.8	27.5036	32.1026	12.2122
31.84	79.1487	32.1745	21.5104		31.82	34.6807	32.1691	14.2349		31.84	28.4574	32.161	10.8651		31.84	38.8538	32.141	11.7624		31.82	25.2224	32.1369	12.0107
31.86	63.8355	32.2097	21.1089		31.84	29.1209	32.2047	14.0425		31.86	27.1254	32.1971	10.6787		31.86	25.3897	32.1758	11.5061		31.84	16.9409	32.1729	11.8981
31.88	61.8991	32.2465	20.9482		31.86	35.3766	32.242	13.9616		31.88	27.1544	32.2348	10.6048		31.88	24.9625	32.2124	11.3626		31.86	24.7358	32.2106	11.8501
31.9	50.1098	32.285	20.9569		31.88	25.3359	32.2811	13.9523		31.9	30.3277	32.2743	10.6047		31.9	28.227	32.2505	11.2903		31.88	12.3567	32.25	11.849
31.92	45.6829	32.3049	21.0092		31.9	39.2246	32.3013	13.9649		31.92	26.8776	32.2948	10.6235		31.92	28.4504	32.2703	11.2722		31.9	20.1285	32.2704	11.8621
31.94	47.517	32.5366	22.9544		31.92	25.243	32.5275	14.2795		31.94	19.9017	32.5299	11.169		31.94	22.81	32.5135	11.5595		31.92	12.3729	32.5069	12.4272
31.96	34.1951	32.7683	26.1309		31.94	17.2411	32.7538	14.4747		31.96	20.3088	32.7649	11.9848		31.96	16.6988	32.7568	12.6556		31.94	19.6393	32.7435	12.8045
31.98	38.792	33	20.7692		31.96	24.4777	32.98	13.2534		31.98	14.8305	33	12.6674		31.98	17.6607	33	14.3075		31.96	12.5505	32.98	10.3987
32	30.7062	--			31.98	19.6725	--			32	18.1898				32	18.8209				31.98	16.9486	--
32.02	30.7863	--			32	24.0185	--			32.02	14.7039				32.02	16.9118				32	14.1485	--
32.04	32.2537	--			32.02	15.9967	--			32.04	14.1435				32.04	16.5622				32.02	11.8288	--
32.06	30.5021	--			32.04	14.3515	--			32.06	14.5082				32.06	14.2707				32.04	11.4433	--
32.08	25.5399	--			32.06	14.8764	--			32.08	11.8112				32.08	16.8793				32.06	11.2062	--
32.1	21.9762	--			32.08	18.0145	--			32.1	11.0688				32.1	14.8976				32.08	10.92	--
32.12	22.5192	--			32.1	12.797	--			32.12	10.4516				32.12	12.9743				32.1	13.4153	--
32.14	23.5987	--			32.12	13.5696	--			32.14	13.7798				32.14	9.3972				32.12	11.2765	--
32.16	24.5511	--			32.14	12.682	--			32.16	11.1606				32.16	10.8245				32.14	11.1282	--
32.18	23.8824	--			32.16	14.7092	--			32.18	13.5028				32.18	17.0088				32.16	12.6519	--
32.2	22.9551	--			32.18	15.4997	--			32.2	13.7638				32.2	9.3061				32.18	11.1411	--
32.22	22.8715	--			32.2	17.3493	--			32.22	9.6854				32.22	10.0655				32.2	9.1238	--
32.24	23.5151	--			32.22	14.2247	--			32.24	12.6149				32.24	14.2021				32.22	13.7971	--
32.26	15.5561	--			32.24	14.2185	--			32.26	10.3692				32.26	11.0398				32.24	10.9578	--
32.28	25.2875	--			32.26	9.2698	--			32.28	9.5174				32.28	8.9704				32.26	10.3578	--
32.3	17.423	--			32.28	13.4493	--			32.3	9.4339				32.3	10.073				32.28	13.0976	--
32.32	22.8943	--			32.3	15.4983	--			32.32	11.4347				32.32	10.9087				32.3	11.0653	--
32.34	18.1895	--			32.32	16.9232	--			32.34	13.9573				32.34	9.7298				32.32	12.4268	--
32.36	23.2758	--			32.34	9.9826	--			32.36	12.2533				32.36	12.6376				32.34	11.594	--
32.38	20.4087	--			32.36	13.8443	--			32.38	9.7587				32.38	11.4968				32.36	4.987	--
32.4	18.9246	--			32.38	14.469	--			32.4	12.0054				32.4	9.7846				32.38	7.2901	--
32.42	17.8278	--			32.4	13.2195	--			32.42	15.8927				32.42	15.7633				32.4	11.2019	--
32.44	18.7901	--			32.42	12.3945	--			32.44	7.8671				32.44	16.0564				32.42	10.9541	--
32.46	24.8853	--			32.44	12.4669	--			32.46	13.6008				32.46	16.4725				32.44	16.4439	--
32.48	22.9082	--			32.46	12.7729	--			32.48	17.0125				32.48	10.3991				32.46	16.519	--
32.5	20.3515	--			32.48	8.0894	--			32.5	13.1849				32.5	13.6438				32.48	13.5031	--
32.52	22.6404	--			32.5	15.7776	--			32.52	12.8888				32.52	10.1044				32.5	12.1018	--
32.54	24.0676	--			32.52	14.6573	--			32.54	7.6302				32.54	10.4563				32.52	14.7652	--
32.56	22.8162	--			32.54	14.7912	--			32.56	11.343				32.56	12.3628				32.54	12.5988	--
32.58	22.527	--			32.56	10.6136	--			32.58	12.5292				32.58	9.1271				32.56	11.2059	--
32.6	22.2007	--			32.58	16.391	--			32.6	13.2369				32.6	12.0656				32.58	12.5116	--
32.62	26.7729	--			32.6	9.4163	--			32.62	14.0648				32.62	14.2009				32.6	14.7603	--
32.64	28.487	--			32.62	21.3582	--			32.64	13.7524				32.64	12.9515				32.62	12.9846	--
32.66	27.4028	--			32.64	14.3726	--			32.66	12.7849				32.66	12.0855				32.64	17.485	--
32.68	26.1178	--			32.66	16.8463	--			32.68	14.4962				32.68	14.1363				32.66	12.1599	--
32.7	22.1193	--			32.68	13.4702	--			32.7	12.2344				32.7	14.9002				32.68	11.5475	--
32.72	29.0121	--			32.7	15.0492	--			32.72	14.0019				32.72	13.2673				32.7	13.0269	--
32.74	29.0675	--			32.72	20.7484	--			32.74	14.3747				32.74	16.066				32.72	12.297	--
32.76	31.4728	--			32.74	16.5984	--			32.76	11.5094				32.76	12.2532				32.74	8.6079	--
32.78	26.9105	--			32.76	16.4741	--			32.78	14.3935				32.78	11.9509				32.76	16.3183	--
32.8	30.1753	--			32.78	13.4918	--			32.8	12.3573				32.8	13.0245				32.78	11.3106	--
32.82	27.2251	--			32.8	13.5761	--			32.82	13.4873				32.82	15.327				32.8	12.8388	--
32.84	27.8665	--			32.82	19.3409	--			32.84	10.0451				32.84	12.279				32.82	12.4665	--
32.86	19.5963	--			32.84	15.5568	--			32.86	12.3839				32.86	15.5015				32.84	14.3426	--
32.88	23.359	--			32.86	15.9214	--			32.88	12.6302				32.88	23.6193				32.86	7.2509	--
32.9	17.3873	--			32.88	13.7793	--			32.9	12.8261				32.9	11.8814				32.88	14.3146	--
32.92	27.3862	--			32.9	15.4066	--			32.92	15.1228				32.92	18.4361				32.9	8.0618	--
32.94	24.686	--			32.92	12.714	--			32.94	10.5818				32.94	11.6041				32.92	9.364	--
32.96	23.9248	--			32.94	15.7258	--			32.96	13.2836				32.96	13.5064				32.94	12.5691	--
32.98	22.4914	--			32.96	13.0956	--			32.98	12.4871				32.98	15.1801				32.96	6.5572	--
33	16.1364	--			32.98	11.0882	--			33	14.3868				33	13.5012				32.98	10.2793	--

## Sheet: Figure 2f
Ψ=0°					Ψ=25°					Ψ=35°					Ψ=45°					Ψ=55°
origin		fitting			origin		fitting			origin		fitting			origin		fitting			origin		fitting
2 Theta/degree	Intensity	2 Theta/degree	Intensity		2 Theta/degree	Intensity	2 Theta/degree	Intensity		2 Theta/degree	Intensity	2 Theta/degree	Intensity		2 Theta/degree	Intensity	2 Theta/degree	Intensity		2 Theta/degree	Intensity	2 Theta/degree	Intensity
30	21.69	30	23.8052		30	20.1249	30	15.9413		30	7.8106	30	10.1997		30	12.9379	30	11.0449		30	13.3658	30	14.729
30.02	29.3727	30.2168	22.0063		30.02	15.7786	30.258	15.4965		30.02	7.9968	30.2556	11.4893		30.02	13.0365	30.2165	12.6154		30.02	17.4678	30.2137	14.5983
30.04	21.5509	30.4335	21.9701		30.04	13.6347	30.5159	15.3886		30.04	13.9219	30.5112	12.0731		30.04	10.051	30.433	13.2113		30.04	18.8958	30.4275	13.6871
30.06	21.0501	30.6502	21.9939		30.06	10.4348	30.7738	15.0179		30.06	14.0557	30.7667	12.103		30.06	14.7713	30.6495	13.494		30.06	17.1525	30.6412	12.9411
30.08	22.9743	30.867	22.0429		30.08	16.0795	31.0318	14.4837		30.08	11.6456	31.0223	11.7601		30.08	15.0907	30.866	13.5161		30.08	14.0693	30.8549	12.3419
30.1	16.9385	31.0837	22.2211		30.1	15.8922	31.0522	14.4509		30.1	11.0396	31.0431	11.7337		30.1	10.9362	31.0825	13.4068		30.1	22.5736	31.0687	11.9084
30.12	20.1581	31.1029	22.3066		30.12	18.6207	31.0917	14.4202		30.12	11.5114	31.0833	11.7093		30.12	11.8389	31.1012	13.4303		30.12	14.6903	31.0876	11.8952
30.14	15.5233	31.1398	22.6148		30.14	10.8512	31.1294	14.4718		30.14	12.6902	31.1217	11.7529		30.14	11.3359	31.1374	13.5577		30.14	16.3391	31.1241	11.9115
30.16	28.3309	31.1751	23.2265		30.16	12.7334	31.1655	14.6695		30.16	8.3819	31.1583	11.9164		30.16	15.8536	31.1719	13.8681		30.16	15.3435	31.1589	12.0172
30.18	23.8909	31.2088	24.339		30.18	18.644	31.1998	15.1029		30.18	11.4344	31.1933	12.2697		30.18	15.2911	31.2048	14.4882		30.18	13.7252	31.1922	12.2657
30.2	18.8227	31.2408	26.202		30.2	14.973	31.2325	15.8828		30.2	10.274	31.2265	12.8968		30.2	19.095	31.2361	15.5814		30.2	14.9445	31.2238	12.7242
30.22	19.3523	31.2713	29.0923		30.22	18.5914	31.2637	17.13		30.22	12.1042	31.2582	13.8853		30.22	14.2291	31.2659	17.3339		30.22	13.0688	31.2539	13.4678
30.24	17.7671	31.3003	33.2741		30.24	13.9403	31.2932	18.9568		30.24	6.5248	31.2883	15.3134		30.24	8.8666	31.2942	19.9285		30.24	11.6508	31.2825	14.5677
30.26	19.9864	31.3278	38.9511		30.26	18.2189	31.3213	21.447		30.26	13.6397	31.3168	17.2353		30.26	14.561	31.3211	23.5126		30.26	16.0301	31.3097	16.0786
30.28	22.627	31.3538	46.2247		30.28	11.6757	31.3478	24.6377		30.28	17.4005	31.3439	19.6694		30.28	15.7218	31.3465	28.1681		30.28	17.0362	31.3354	18.0273
30.3	24.1702	31.3784	55.0662		30.3	11.9932	31.373	28.5096		30.3	13.0901	31.3695	22.592		30.3	9.4601	31.3706	33.8908		30.3	12.1492	31.3597	20.4054
30.32	25.4138	31.4017	65.3128		30.32	18.0249	31.3967	32.9853		30.32	13.2975	31.3936	25.9391		30.32	10.7659	31.3933	40.5849		30.32	20.381	31.3827	23.168
30.34	16.5494	31.4236	76.6854		30.34	13.926	31.4191	37.9385		30.34	10.8089	31.4164	29.6131		30.34	14.0463	31.4147	48.0723		30.34	15.8039	31.4043	26.2387
30.36	25.2285	31.4443	88.8225		30.36	20.7676	31.4402	43.2097		30.36	10.1633	31.4378	33.4949		30.36	11.1877	31.4349	56.1152		30.36	15.8253	31.4247	29.5187
30.38	28.9132	31.4637	101.323		30.38	14.2221	31.46	48.6239		30.38	12.4715	31.458	37.4574		30.38	15.6234	31.4539	64.4446		30.38	9.4989	31.4438	32.8989
30.4	23.9835	31.4818	113.79		30.4	20.7546	31.4785	54.0099		30.4	7.4673	31.4768	41.378		30.4	13.619	31.4716	72.7895		30.4	17.8532	31.4618	36.271
30.42	20.1277	31.4988	125.865		30.42	15.189	31.4959	59.2141		30.42	12.4985	31.4945	45.1488		30.42	8.4651	31.4883	80.9024		30.42	24.155	31.4786	39.5374
30.44	25.8863	31.5147	137.251		30.44	14.428	31.5121	64.1112		30.44	12.4308	31.511	48.6831		30.44	10.488	31.5038	88.5771		30.44	9.5958	31.4943	42.6178
30.46	22.2896	31.5295	147.728		30.46	15.7172	31.5272	68.609		30.46	10.6453	31.5263	51.9182		30.46	12.6913	31.5182	95.6579		30.46	15.1726	31.5088	45.4523
30.48	19.2079	31.5432	157.156		30.48	16.0387	31.5412	72.6488		30.48	11.6573	31.5406	54.8156		30.48	14.1002	31.5316	102.042		30.48	14.8058	31.5224	48.0025
30.5	21.8052	31.5559	165.465		30.5	16.4385	31.5541	76.2031		30.5	14.6008	31.5538	57.3584		30.5	13.8786	31.544	107.678		30.5	9.6761	31.5349	50.2496
30.52	22.885	31.5676	172.647		30.52	16.0292	31.5661	79.2703		30.52	8.3651	31.566	59.548		30.52	13.5121	31.5555	112.556		30.52	12.9522	31.5465	52.1913
30.54	23.8232	31.5784	178.741		30.54	14.9586	31.5771	81.8689		30.54	11.7408	31.5772	61.3997		30.54	17.8595	31.5661	116.699		30.54	17.8256	31.5572	53.8385
30.56	22.6153	31.5883	183.823		30.56	15.4967	31.5872	84.0322		30.56	8.8079	31.5874	62.9388		30.56	16.6914	31.5757	120.155		30.56	12.8041	31.567	55.2116
30.58	20.113	31.5974	187.99		30.58	9.9534	31.5965	85.8025		30.58	15.11	31.5968	64.1963		30.58	12.2461	31.5846	122.99		30.58	12.2745	31.5759	56.3366
30.6	23.7513	31.6056	191.348		30.6	10.9798	31.6048	87.2268		30.6	13.4447	31.6054	65.2067		30.6	6.5075	31.5926	125.275		30.6	13.4969	31.584	57.2429
30.62	26.8084	31.613	194.01		30.62	13.656	31.6124	88.3533		30.62	14.8351	31.6131	66.0047		30.62	14.315	31.5998	127.085		30.62	13.9127	31.5913	57.9607
30.64	31.2434	31.6197	196.085		30.64	12.2861	31.6192	89.2285		30.64	15.8904	31.62	66.6238		30.64	11.6476	31.6064	128.495		30.64	14.3841	31.5979	58.5194
30.66	17.9329	31.6257	197.672		30.66	14.4218	31.6254	89.8962		30.66	14.95	31.6262	67.0954		30.66	18.9998	31.6122	129.573		30.66	14.2651	31.6038	58.9464
30.68	18.3084	31.631	198.863		30.68	18.2073	31.6308	90.3955		30.68	12.6859	31.6318	67.4474		30.68	16.2447	31.6174	130.381		30.68	15.4388	31.6091	59.2665
30.7	21.1839	31.6357	199.74		30.7	15.806	31.6356	90.7608		30.7	14.0776	31.6366	67.7044		30.7	11.8917	31.622	130.974		30.7	12.0778	31.6137	59.5014
30.72	19.2068	31.6398	200.37		30.72	15.85	31.6398	91.0218		30.72	10.7676	31.6409	67.8874		30.72	10.9808	31.626	131.4		30.72	12.3276	31.6178	59.6699
30.74	17.6081	31.6434	200.812		30.74	15.9171	31.6434	91.2031		30.74	12.4686	31.6446	68.0142		30.74	11.5166	31.6295	131.697		30.74	16.0785	31.6213	59.7876
30.76	26.1263	31.6464	201.113		30.76	15.2745	31.6465	91.3252		30.76	14.0389	31.6478	68.0991		30.76	10.644	31.6325	131.898		30.76	8.5856	31.6243	59.8674
30.78	28.1755	31.649	201.311		30.78	20.1847	31.6492	91.4042		30.78	15.8984	31.6505	68.1537		30.78	13.6764	31.635	132.03		30.78	12.1789	31.6269	59.9196
30.8	18.2545	31.6512	201.436		30.8	13.1147	31.6514	91.4531		30.8	19.1873	31.6527	68.1871		30.8	14.2306	31.6371	132.113		30.8	11.0179	31.629	59.9523
30.82	17.8825	31.6529	201.512		30.82	12.5427	31.6532	91.4815		30.82	14.4685	31.6545	68.2062		30.82	17.5803	31.6389	132.162		30.82	16.6832	31.6307	59.9718
30.84	25.9113	31.6543	201.555		30.84	14.3708	31.6546	91.4968		30.84	14.2181	31.656	68.2161		30.84	13.2495	31.6403	132.19		30.84	12.3959	31.6321	59.9826
30.86	26.4426	31.6554	201.578		30.86	15.9972	31.6557	91.504		30.86	8.3583	31.6571	68.2206		30.86	12.4188	31.6413	132.204		30.86	13.9583	31.6332	59.9881
30.88	24.116	31.6563	201.589		30.88	19.0776	31.6566	91.5067		30.88	13.7769	31.658	68.222		30.88	13.8023	31.6421	132.21		30.88	9.9562	31.634	59.9906
30.9	23.5296	31.6569	201.594		30.9	17.6647	31.6572	91.5073		30.9	14.0396	31.6586	68.222		30.9	13.4195	31.6427	132.212		30.9	15.0023	31.6346	59.9914
30.92	20.6856	31.6573	201.595		30.92	13.688	31.6576	91.507		30.92	10.4648	31.659	68.2215		30.92	14.6052	31.6431	132.212		30.92	10.8457	31.635	59.9916
30.94	26.0528	31.6575	201.595		30.94	15.4967	31.6578	91.5066		30.94	12.8971	31.6593	68.2211		30.94	15.0505	31.6433	132.212		30.94	14.5107	31.6353	59.9915
30.96	17.8208	31.6576	201.595		30.96	15.7948	31.658	91.5063		30.96	14.0611	31.6594	68.2208		30.96	13.8163	31.6435	132.212		30.96	11.7722	31.6354	59.9915
30.98	29.6053	31.6577	201.595		30.98	15.1426	31.658	91.5062		30.98	12.1507	31.6595	68.2207		30.98	12.3832	31.6435	132.212		30.98	10.577	31.6354	59.9914
31	24.7739	31.6577	201.595		31	11.3369	31.658	91.5062		31	14.2063	31.6595	68.2207		31	15.7682	31.6435	132.212		31	16.3088	31.6354	59.9914
31.02	22.8451	31.6577	201.595		31.02	14.6139	31.658	91.5062		31.02	13.6043	31.6595	68.2206		31.02	11.9269	31.6435	132.212		31.02	10.7467	31.6354	59.9914
31.04	21.5113	31.6577	201.595		31.04	11.8364	31.6581	91.506		31.04	11.9976	31.6595	68.2205		31.04	14.9646	31.6436	132.212		31.04	16.3147	31.6355	59.9914
31.06	24.1159	31.6578	201.595		31.06	18.8444	31.6582	91.5057		31.06	11.627	31.6596	68.2202		31.06	14.2288	31.6437	132.211		31.06	15.1278	31.6356	59.9912
31.08	22.125	31.6581	201.594		31.08	15.2517	31.6584	91.5048		31.08	16.5061	31.6599	68.2194		31.08	14.5297	31.6439	132.211		31.08	14.9614	31.6358	59.9909
31.1	34.321	31.6585	201.592		31.1	14.3405	31.6588	91.5029		31.1	12.8316	31.6603	68.2178		31.1	11.7668	31.6443	132.208		31.1	16.9752	31.6362	59.99
31.12	22.8499	31.659	201.587		31.12	15.2576	31.6594	91.4992		31.12	11.8721	31.6609	68.2149		31.12	11.6572	31.6449	132.204		31.12	13.2155	31.6368	59.9881
31.14	21.5382	31.6598	201.575		31.14	16.7756	31.6602	91.4921		31.14	17.907	31.6617	68.2094		31.14	16.0205	31.6456	132.194		31.14	12.4074	31.6376	59.9844
31.16	23.8695	31.6609	201.552		31.16	15.3433	31.6613	91.4794		31.16	14.9976	31.6628	68.1997		31.16	16.0538	31.6467	132.176		31.16	19.4825	31.6387	59.9772
31.18	29.809	31.6623	201.509		31.18	18.5851	31.6627	91.4573		31.18	13.7605	31.6643	68.1831		31.18	14.7417	31.648	132.144		31.18	10.3241	31.64	59.9643
31.2	33.1565	31.664	201.434		31.2	19.7511	31.6645	91.4208		31.2	12.0895	31.6661	68.1562		31.2	18.1489	31.6497	132.09		31.2	11.9209	31.6417	59.9425
31.22	30.265	31.666	201.313		31.22	11.6865	31.6667	91.3627		31.22	13.9009	31.6682	68.1136		31.22	14.605	31.6518	132.002		31.22	13.5838	31.6438	59.9074
31.24	29.886	31.6685	201.123		31.24	17.6191	31.6692	91.2734		31.24	15.4962	31.6709	68.0488		31.24	19.25	31.6542	131.865		31.24	15.1767	31.6463	59.8528
31.26	26.9251	31.6715	200.837		31.26	16.7127	31.6723	91.1407		31.26	14.9906	31.674	67.9528		31.26	18.7399	31.6572	131.66		31.26	16.3504	31.6493	59.7709
31.28	28.53	31.6749	200.418		31.28	19.3539	31.6758	90.9486		31.28	17.0598	31.6776	67.8144		31.28	20.1604	31.6606	131.363		31.28	21.6972	31.6527	59.6518
31.3	33.3561	31.6789	199.822		31.3	16.3412	31.6799	90.6776		31.3	18.9901	31.6817	67.6196		31.3	22.6351	31.6645	130.94		31.3	11.8904	31.6567	59.4828
31.32	34.4334	31.6834	198.995		31.32	22.6858	31.6846	90.3038		31.32	22.0909	31.6865	67.3517		31.32	16.662	31.6689	130.356		31.32	17.2115	31.6612	59.249
31.34	40.1148	31.6886	197.872		31.34	27.4761	31.6899	89.7986		31.34	15.8074	31.6919	66.9902		31.34	24.3121	31.674	129.564		31.34	22.2383	31.6664	58.9323
31.36	47.8633	31.6944	196.378		31.36	26.5518	31.6959	89.1289		31.36	19.4015	31.6979	66.5113		31.36	25.7994	31.6797	128.512		31.36	20.6291	31.6722	58.5115
31.38	61.7508	31.7008	194.426		31.38	33.3792	31.7026	88.2567		31.38	28.4858	31.7047	65.8881		31.38	36.1923	31.6861	127.141		31.38	19.7683	31.6787	57.9626
31.4	65.1013	31.708	191.92		31.4	32.2942	31.71	87.1398		31.4	22.6907	31.7122	65.0905		31.4	43.1026	31.6932	125.383		31.4	23.0334	31.6859	57.2592
31.42	76.1484	31.7159	188.758		31.42	40.2093	31.7182	85.7328		31.42	32.4151	31.7205	64.0857		31.42	50.9256	31.701	123.169		31.42	30.1122	31.6938	56.3724
31.44	86.105	31.7247	184.831		31.44	37.625	31.7272	83.9886		31.44	30.1309	31.7297	62.84		31.44	60.5526	31.7096	120.423		31.44	33.3974	31.7025	55.2726
31.46	90.7945	31.7342	180.035		31.46	55.5432	31.737	81.8605		31.46	38.2517	31.7397	61.3191		31.46	67.56	31.719	117.075		31.46	36.2749	31.7121	53.9308
31.48	110.952	31.7446	174.27		31.48	49.1559	31.7478	79.3062		31.48	40.2726	31.7507	59.4922		31.48	73.6866	31.7293	113.06		31.48	41.4919	31.7226	52.3205
31.5	134.234	31.7559	167.459		31.5	66.056	31.7595	76.2907		31.5	45.2395	31.7625	57.3327		31.5	79.9065	31.7405	108.327		31.5	46.4901	31.7339	50.4208
31.52	135.318	31.7682	159.552		31.52	66.2692	31.7721	72.7929		31.52	52.4556	31.7754	54.8235		31.52	92.8596	31.7526	102.846		31.52	41.1546	31.7462	48.2191
31.54	155.563	31.7815	150.541		31.54	68.14	31.7858	68.8094		31.54	57.3198	31.7893	51.9599		31.54	113.648	31.7657	96.6191		31.54	47.2932	31.7595	45.7148
31.56	167.071	31.7957	140.473		31.56	82.6498	31.8006	64.3615		31.56	63.5806	31.8043	48.754		31.56	110.678	31.7797	89.6877		31.56	56.8733	31.7738	42.9234
31.58	189.201	31.8111	129.463		31.58	75.2948	31.8164	59.4997		31.58	61.1834	31.8203	45.2381		31.58	132.993	31.7949	82.1395		31.58	57.292	31.7891	39.8787
31.6	189.899	31.8275	117.697		31.6	81.7003	31.8333	54.3064		31.6	58.4461	31.8376	41.468		31.6	122.711	31.8111	74.1135		31.6	59.3474	31.8056	36.6349
31.62	194.462	31.8451	105.436		31.62	77.8612	31.8515	48.8968		31.62	66.1686	31.856	37.5225		31.62	143.791	31.8284	65.7991		31.62	58.6681	31.8232	33.2668
31.64	192.717	31.8638	93.0066		31.64	99.9532	31.8708	43.415		31.64	65.2709	31.8756	33.5023		31.64	123.861	31.8469	57.4287		31.64	61.4002	31.8419	29.8671
31.66	211.929	31.8837	80.7833		31.66	96.7595	31.8914	38.0254		31.66	71.7276	31.8965	29.5241		31.66	144.638	31.8665	49.2624		31.66	50.5346	31.8619	26.54
31.68	178.38	31.9049	69.156		31.68	96.7844	31.9133	32.8993		31.68	65.3353	31.9187	25.7122		31.68	117.761	31.8874	41.566		31.68	66.9992	31.8831	23.3931
31.7	212.228	31.9273	58.4932		31.7	89.635	31.9364	28.1986		31.7	63.5339	31.9423	22.1868		31.7	122.067	31.9096	34.5829		31.7	52.7851	31.9056	20.5263
31.72	180.104	31.9511	49.101		31.72	82.4283	31.961	24.0571		31.72	60.6985	31.9672	19.051		31.72	111.286	31.9331	28.5067		31.72	55.7476	31.9295	18.0204
31.74	169.905	31.9763	41.1856		31.74	84.7379	31.987	20.5652		31.74	61.2424	31.9936	16.3785		31.74	97.7907	31.9579	23.4567		31.74	56.3009	31.9547	15.9271
31.76	173.685	32.0028	34.8295		31.76	73.5345	32.0144	17.7583		31.76	62.0383	32.0214	14.2057		31.76	99.544	31.984	19.4652		31.76	47.6054	31.9812	14.2635
31.78	147.203	32.0308	29.9871		31.78	71.8044	32.0432	15.6159		31.78	62.1981	32.0507	12.5286		31.78	92.0625	32.0117	16.4775		31.78	33.722	32.0093	13.0114
31.8	137.227	32.0602	26.5009		31.8	67.0485	32.0736	14.0688		31.8	57.6937	32.0816	11.3052		31.8	82.7756	32.0407	14.3684		31.8	33.1014	32.0388	12.1227
31.82	132.462	32.0911	24.1356		31.82	53.2404	32.1056	13.0142		31.82	44.6394	32.1141	10.4677		31.82	70.1483	32.0712	12.9683		31.82	41.3651	32.0698	11.5306
31.84	117.721	32.1236	22.6239		31.84	58.3649	32.1391	12.3351		31.84	41.2027	32.1482	9.93333		31.84	61.9578	32.1033	12.094		31.84	25.2503	32.1023	11.1608
31.86	87.4245	32.1577	21.7067		31.86	44.3466	32.1743	11.9196		31.86	30.8385	32.1839	9.61977		31.86	54.0839	32.1369	11.5772		31.86	27.588	32.1365	10.9439
31.88	90.2843	32.1934	21.1657		31.88	37.0468	32.2112	11.6732		31.88	27.9854	32.2214	9.45582		31.88	53.3636	32.1722	11.2816		31.88	25.9193	32.1723	10.8228
31.9	64.949	32.2119	20.9833		31.9	34.6494	32.2498	11.5261		31.9	27.5951	32.2605	9.38723		31.9	33.0212	32.1904	11.1849		31.9	16.5112	32.1908	10.7845
31.92	61.835	32.4089	20.0321		31.92	21.2216	32.2697	11.4748		31.92	24.9374	32.2808	9.37672		31.92	26.187	32.3928	10.7766		31.92	17.3554	32.3931	10.6351
31.94	51.7884	32.6059	19.0915		31.94	27.2926	32.5131	11.2241		31.94	18.7048	32.5205	9.75134		31.94	34.8874	32.5952	10.6209		31.94	14.4598	32.5954	10.5288
31.96	41.7824	32.803	17.9107		31.96	23.2478	32.7566	11.281		31.96	17.1066	32.7603	10.751		31.96	22.3188	32.7976	10.6508		31.96	14.2383	32.7977	10.3988
31.98	36.618	33	16.3036		31.98	21.7759	33	11.6514		31.98	13.2138	33	12.5751		31.98	16.4189	33	11.341		31.98	19.1028	33	9.61054
32	35.2966				32	28.7163				32	20.7538				32	21.4268				32	13.1417
32.02	25.0546				32.02	18.2195				32.02	14.503				32.02	16.3806				32.02	17.1149
32.04	25.865				32.04	14.6125				32.04	13.7289				32.04	16.6222				32.04	12.0317
32.06	25.7836				32.06	19.1913				32.06	13.4515				32.06	15.3557				32.06	14.367
32.08	22.6005				32.08	15.5326				32.08	14.9453				32.08	11.3457				32.08	8.0431
32.1	23.1872				32.1	19.3787				32.1	12.0407				32.1	14.5939				32.1	10.2243
32.12	25.6856				32.12	13.0094				32.12	7.2942				32.12	18.6776				32.12	7.7575
32.14	19.268				32.14	12.1898				32.14	11.2822				32.14	14.5819				32.14	15.551
32.16	25.4244				32.16	14.7994				32.16	13.8979				32.16	13.3736				32.16	13.7362
32.18	33.1867				32.18	16.6637				32.18	12.708				32.18	10.2129				32.18	11.4154
32.2	21.2694				32.2	13.9166				32.2	10.6222				32.2	13.6657				32.2	11.7878
32.22	20.9616				32.22	11.8017				32.22	11.9037				32.22	10.4553				32.22	10.7952
32.24	22.8967				32.24	13.136				32.24	11.2078				32.24	13.5268				32.24	7.5328
32.26	16.3022				32.26	11.8976				32.26	12.4336				32.26	10.152				32.26	9.4703
32.28	20.4821				32.28	15.7398				32.28	8.7536				32.28	10.5412				32.28	15.1906
32.3	18.8101				32.3	11.7015				32.3	14.0059				32.3	12.4372				32.3	12.5751
32.32	20.5771				32.32	11.6794				32.32	12.9454				32.32	15.0345				32.32	9.3679
32.34	22.2631				32.34	15.028				32.34	8.1095				32.34	13.1012				32.34	11.7576
32.36	15.574				32.36	15.8184				32.36	10.2057				32.36	10.9011				32.36	14.3913
32.38	26.8852				32.38	8.9073				32.38	10.2243				32.38	12.9653				32.38	6.6066
32.4	15.5872				32.4	11.516				32.4	6.9126				32.4	12.4189				32.4	7.2991
32.42	13.5514				32.42	12.8946				32.42	10.8934				32.42	12.8629				32.42	15.3654
32.44	15.7559				32.44	8.9272				32.44	9.0834				32.44	13.0197				32.44	9.8824
32.46	23.0961				32.46	7.4971				32.46	12.6642				32.46	13.5114				32.46	8.8934
32.48	16.8675				32.48	11.8394				32.48	16.2601				32.48	9.9298				32.48	12.2569
32.5	21.4543				32.5	12.7617				32.5	10.5653				32.5	13.2916				32.5	16.4056
32.52	24.8044				32.52	11.2429				32.52	10.0316				32.52	12.7857				32.52	14.2052
32.54	16.8907				32.54	11.6311				32.54	9.4945				32.54	9.5107				32.54	10.5637
32.56	23.8148				32.56	15.1624				32.56	15.462				32.56	10.0525				32.56	12.7842
32.58	16.201				32.58	16.2905				32.58	11.0365				32.58	11.5004				32.58	9.2983
32.6	21.5379				32.6	9.4861				32.6	8.8216				32.6	14.9736				32.6	10.0482
32.62	18.2428				32.62	13.1558				32.62	13.1364				32.62	12.8113				32.62	12.4961
32.64	20.4783				32.64	8.4688				32.64	12.8412				32.64	10.1723				32.64	8.6165
32.66	20.9807				32.66	11.2345				32.66	11.3684				32.66	9.8036				32.66	8.079
32.68	19.3144				32.68	9.1607				32.68	8.5261				32.68	9.8463				32.68	11.6468
32.7	22.9217				32.7	17.3747				32.7	9.9385				32.7	15.8354				32.7	12.6111
32.72	14.7501				32.72	11.5067				32.72	11.3667				32.72	11.373				32.72	11.2251
32.74	16.688				32.74	10.1572				32.74	13.8987				32.74	9.8823				32.74	9.7438
32.76	17.401				32.76	10.6485				32.76	14.6839				32.76	12.3174				32.76	8.0269
32.78	20.6096				32.78	8.5713				32.78	10.7067				32.78	9.3315				32.78	10.1764
32.8	20.2552				32.8	12.5916				32.8	14.163				32.8	13.6959				32.8	9.9175
32.82	19.7242				32.82	13.7459				32.82	10.1189				32.82	8.5027				32.82	10.7516
32.84	17.1292				32.84	12.3261				32.84	8.9601				32.84	8.9068				32.84	10.4153
32.86	17.9477				32.86	11.8017				32.86	10.5733				32.86	9.7929				32.86	12.0219
32.88	19.8825				32.88	9.3519				32.88	9.99				32.88	12.9943				32.88	11.2186
32.9	19.8883				32.9	14.6252				32.9	5.8035				32.9	10.985				32.9	10.3276
32.92	15.1787				32.92	6.4154				32.92	12.3257				32.92	9.703				32.92	8.7307
32.94	16.2877				32.94	12.4943				32.94	13.0226				32.94	13.06				32.94	10.8328
32.96	13.7299				32.96	10.8936				32.96	5.5447				32.96	7.3392				32.96	8.92
32.98	18.0924				32.98	20.6536				32.98	14.5963				32.98	8.7344				32.98	12.2318
33	16.775				33	12.0565				33	14.3011				33	10.8752				33	8.9201

## Sheet: Figure 2g
Control			With HPDA
Sin2(Ψ)	Interplanar spacing, d{012} (Å)		Sin2(Ψ)	Interplanar spacing, d{012} (Å)
0	2.82		0	2.82296
0.17861	2.82091		0.17861	2.82299
0.32899	2.82216		0.32899	2.82287
0.5	2.82254		0.5	2.82421
0.67101	2.82434		0.67101	2.82492

## Sheet: Figure 3a
Control					With HPDA
forward		reverse			forward		reverse
voltage/V	current density/ mAcm-2	voltage/V	current density/ mAcm-2		voltage/V	current density/ mAcm-2	voltage/V	current density/ mAcm-2
-0.1	25.1788	1.2	-23.5737		-0.1	26.1348	1.2	-11.0348
-0.08	25.1745	1.18	-10.461		-0.08	26.1022	1.18	-0.71739
-0.06	25.1909	1.16	0.01964		-0.06	25.9891	1.16	7.57174
-0.04	25.2181	1.14	7.87431		-0.04	26.0304	1.14	13.9022
-0.02	25.2024	1.12	13.4986		-0.02	26.0478	1.12	18.4304
0	25.1953	1.1	17.2905		1e-07	25.9065	1.1	21.3891
0.02	25.1917	1.08	19.7942		0.02	25.9826	1.08	23.1739
0.04	25.226	1.06	21.4247		0.04	25.9913	1.06	24.263
0.06	25.2491	1.04	22.5051		0.06	25.7956	1.04	24.8456
0.08	25.2735	1.02	23.2349		0.08	26.0783	1.02	25.2326
0.1	25.2529	1	23.6908		0.1	25.7348	1	25.4239
0.12	25.213	0.98	24.0375		0.12	26	0.98	25.6174
0.14	25.1472	0.96	24.2922		0.14	25.8761	0.96	25.6283
0.16	25.0899	0.94	24.4475		0.16	25.8478	0.94	25.7413
0.18	25.0704	0.92	24.5538		0.18	25.9891	0.92	25.7196
0.2	25.0973	0.9	24.6196		0.2	25.7522	0.9	25.7609
0.22	25.0998	0.88	24.6601		0.22	25.9609	0.88	25.7761
0.24	25.1086	0.86	24.706		0.24	25.8109	0.86	25.737
0.26	25.0765	0.84	24.7951		0.26	25.8696	0.84	25.8217
0.28	25.0608	0.82	24.836		0.28	25.8391	0.82	25.7087
0.3	25.0615	0.8	24.8782		0.3	25.8544	0.8	25.7696
0.32	25.1176	0.78	24.9679		0.32	25.7587	0.78	25.7435
0.34	25.1305	0.76	25.0374		0.34	25.8522	0.76	25.75
0.36	25.1357	0.74	25.0818		0.36	25.8087	0.74	25.7761
0.38	25.1366	0.72	25.1414		0.38	25.7044	0.72	25.7478
0.4	25.1633	0.7	25.1578		0.4	25.863	0.7	25.8326
0.42	25.1394	0.68	25.1635		0.42	25.6957	0.68	25.7109
0.44	25.1286	0.66	25.096		0.44	25.7261	0.66	25.8478
0.46	25.0839	0.64	25.1396		0.46	25.7543	0.64	25.7239
0.48	25.0714	0.62	25.0985		0.48	25.7391	0.62	25.8261
0.5	25.026	0.6	25.0297		0.5	25.6544	0.6	25.8174
0.52	24.9998	0.58	25.0207		0.52	25.7478	0.58	25.813
0.54	24.976	0.56	25.0004		0.54	25.6413	0.56	25.8022
0.56	24.9771	0.54	25.0231		0.56	25.65	0.54	25.8348
0.58	24.9719	0.52	25.0392		0.58	25.7304	0.52	25.8196
0.6	24.9625	0.5	25.0815		0.6	25.5652	0.5	25.7674
0.62	24.9252	0.48	25.0819		0.62	25.6652	0.48	25.9261
0.64	24.9338	0.46	25.0986		0.64	25.6326	0.46	25.7239
0.66	24.9188	0.44	25.1168		0.66	25.563	0.44	25.9348
0.68	24.887	0.42	25.1541		0.68	25.5978	0.42	25.7761
0.7	24.8231	0.4	25.1886		0.7	25.6348	0.4	25.8804
0.72	24.7681	0.38	25.2009		0.72	25.4761	0.38	25.8804
0.74	24.6988	0.36	25.241		0.74	25.6456	0.36	25.7674
0.76	24.6197	0.34	25.2691		0.76	25.5022	0.34	25.9978
0.78	24.5384	0.32	25.2806		0.78	25.4739	0.32	25.713
0.8	24.3704	0.3	25.2515		0.8	25.587	0.3	26.0239
0.82	24.2398	0.28	25.2441		0.82	25.3935	0.28	25.737
0.84	24.0819	0.26	25.2356		0.84	25.5065	0.26	25.937
0.86	23.8955	0.24	25.2275		0.86	25.4717	0.24	25.8391
0.88	23.6699	0.22	25.215		0.88	25.3435	0.22	25.887
0.9	23.4549	0.2	25.2286		0.9	25.4348	0.2	25.9891
0.92	23.1717	0.18	25.2598		0.92	25.3587	0.18	25.8043
0.94	22.8142	0.16	25.3028		0.94	25.1935	0.16	26.0391
0.96	22.3345	0.14	25.3252		0.96	25.2087	0.14	25.7522
0.98	21.7121	0.12	25.3395		0.98	24.9957	0.12	26.0956
1	20.8833	0.1	25.3381		1	24.663	0.1	25.7587
1.02	19.7616	0.08	25.3317		1.02	24.5456	0.08	26.0935
1.04	18.2323	0.06	25.2918		1.04	23.6761	0.06	25.7783
1.06	16.1344	0.04	25.2738		1.06	23.1174	0.04	25.9609
1.08	13.3341	0.02	25.2934		1.08	21.5239	0.02	25.95
1.1	9.60939	0	25.3282		1.1	19.5587	1e-07	25.8217
1.12	4.79333	-0.02	25.3671		1.12	16.5913	-0.02	26.0565
1.14	-1.21356	-0.04	25.3982		1.14	12.2848	-0.04	25.7304
1.16	-8.47841	-0.06	25.4069		1.16	6.81087	-0.06	26.1
1.18	-17.0084	-0.08	25.4301		1.18	-0.24565	-0.08	25.7044
1.2	-26.7451	-0.1	25.4358		1.2	-8.63261	-0.1	26.1087

## Sheet: Figure 3b
Control					With HPDA
Time/s	J/mAcm-2	–J/mAcm-2	PCE/%		Time/s	J/mAcm-2	–J/mAcm-2	PCE/%
1.051	-1.4878	1.4878	-1.45803		1.09	-1.14522	1.14522	-1.15668
2.151	-0.90687	0.90687	-0.88873		2.19	-0.7827	0.7827	-0.79052
3.251	-0.70303	0.70303	-0.68896		3.29	-0.64102	0.64102	-0.64743
4.351	-0.60687	0.60687	-0.59466		4.39	-0.57103	0.57103	-0.57674
5.451	-0.54966	0.54966	-0.53861		5.49	-0.52648	0.52648	-0.53174
6.551	-0.50873	0.50873	-0.49849		6.59	-0.49491	0.49491	-0.49986
7.651	-0.47942	0.47942	-0.46989		7.69	-0.46968	0.46968	-0.47438
8.751	-0.45559	0.45559	-0.4464		8.79	-0.44962	0.44962	-0.45412
9.851	-0.4357	0.4357	-0.42698		9.89	-0.37235	0.37235	-0.37607
10.951	-0.41942	0.41942	-0.41105		10.99	24.038	-24.038	24.2783
12.051	24.8929	-24.8929	24.395		12.09	24.2893	-24.2893	24.5322
13.151	24.9272	-24.9272	24.4287		13.19	24.3622	-24.3622	24.6058
14.251	24.9826	-24.9826	24.483		14.29	24.3235	-24.3235	24.5668
15.351	24.9374	-24.9374	24.4386		15.39	24.581	-24.581	24.8268
16.451	24.8867	-24.8867	24.3889		16.49	24.6237	-24.6237	24.8699
17.551	25.0623	-25.0623	24.561		17.59	24.7139	-24.7139	24.9611
18.651	24.8906	-24.8906	24.3927		18.69	24.7459	-24.7459	24.9934
19.751	24.9704	-24.9704	24.471		19.79	24.728	-24.728	24.9753
20.851	25.1403	-25.1403	24.6375		20.89	24.5733	-24.5733	24.8191
21.951	24.9287	-24.9287	24.4302		21.99	24.8211	-24.8211	25.0693
23.051	24.9945	-24.9945	24.4946		23.09	24.8891	-24.8891	25.138
24.151	25.1653	-25.1653	24.6621		24.19	24.7703	-24.7703	25.018
25.251	25.0038	-25.0038	24.5037		25.29	24.9201	-24.9201	25.1693
26.351	25.2088	-25.2088	24.7046		26.39	24.9573	-24.9573	25.2068
27.451	25.1956	-25.1956	24.6916		27.49	24.9805	-24.9805	25.2303
28.551	25.0219	-25.0219	24.5215		28.59	24.8367	-24.8367	25.0851
29.651	25.2267	-25.2267	24.7222		29.69	25.075	-25.075	25.3257
30.751	25.0638	-25.0638	24.5625		30.79	24.9262	-24.9262	25.1755
31.851	25.0808	-25.0808	24.5791		31.89	24.9966	-24.9966	25.2466
32.951	25.2126	-25.2126	24.7083		32.99	25.0656	-25.0656	25.3163
34.051	25.0352	-25.0352	24.5345		34.09	25.1727	-25.1727	25.4245
35.151	25.142	-25.142	24.6392		35.19	25.0218	-25.0218	25.272
36.251	25.1693	-25.1693	24.6659		36.29	25.0708	-25.0708	25.3215
37.351	25.05	-25.05	24.5489		37.39	25.1887	-25.1887	25.4406
38.451	25.2672	-25.2672	24.7618		38.49	25.104	-25.104	25.3551
39.551	25.0414	-25.0414	24.5405		39.59	25.1263	-25.1263	25.3776
40.651	25.1854	-25.1854	24.6817		40.69	25.2096	-25.2096	25.4617
41.751	25.2273	-25.2273	24.7228		41.79	25.214	-25.214	25.4662
42.851	24.9944	-24.9944	24.4945		42.89	25.0416	-25.0416	25.292
43.951	25.2473	-25.2473	24.7424		43.99	25.2019	-25.2019	25.4539
45.051	25.146	-25.146	24.6431		45.09	25.2154	-25.2154	25.4675
46.151	25.1783	-25.1783	24.6748		46.19	25.2041	-25.2041	25.4561
47.251	25.2665	-25.2665	24.7612		47.29	25.2155	-25.2155	25.4677
48.351	25.034	-25.034	24.5333		48.39	25.233	-25.233	25.4854
49.451	25.0381	-25.0381	24.5374		49.49	25.2431	-25.2431	25.4955
50.551	25.2471	-25.2471	24.7421		50.59	25.2443	-25.2443	25.4968
51.651	25.0508	-25.0508	24.5497		51.69	25.2726	-25.2726	25.5253
52.751	25.2253	-25.2253	24.7208		52.79	25.0986	-25.0986	25.3496
53.851	25.1913	-25.1913	24.6874		53.89	25.2741	-25.2741	25.5268
54.951	25.2186	-25.2186	24.7143		54.99	25.3385	-25.3385	25.5919
56.051	25.1559	-25.1559	24.6528		56.09	25.3266	-25.3266	25.5798
57.151	25.0197	-25.0197	24.5193		57.19	25.2076	-25.2076	25.4597
58.251	25.2692	-25.2692	24.7638		58.29	25.271	-25.271	25.5237
59.351	25.2314	-25.2314	24.7267		59.39	25.3652	-25.3652	25.6188
60.451	25.1428	-25.1428	24.64		60.49	25.3079	-25.3079	25.5609
61.551	25.2593	-25.2593	24.754		61.59	25.2969	-25.2969	25.5499
62.651	25.02	-25.02	24.5195		62.69	25.4236	-25.4236	25.6778
63.751	25.248	-25.248	24.7431		63.79	25.3862	-25.3862	25.6401
64.851	25.0273	-25.0273	24.5268		64.89	25.3002	-25.3002	25.5532
65.951	25.0744	-25.0744	24.5729		65.99	25.1599	-25.1599	25.4115
67.051	25.2888	-25.2888	24.783		67.09	25.403	-25.403	25.657
68.151	24.9966	-24.9966	24.4967		68.19	25.3608	-25.3608	25.6144
69.251	25.1323	-25.1323	24.6296		69.29	25.3406	-25.3406	25.594
70.351	25.2383	-25.2383	24.7336		70.39	25.3147	-25.3147	25.5679
71.451	25.0576	-25.0576	24.5565		71.49	25.4177	-25.4177	25.6718
72.551	25.2495	-25.2495	24.7445		72.59	25.3522	-25.3522	25.6057
73.651	25.0961	-25.0961	24.5941		73.69	25.3529	-25.3529	25.6064
74.751	25.0637	-25.0637	24.5624		74.79	25.2881	-25.2881	25.541
75.851	25.1011	-25.1011	24.599		75.89	25.4196	-25.4196	25.6738
76.951	24.964	-24.964	24.4647		76.99	25.3866	-25.3866	25.6405
78.051	25.1366	-25.1366	24.6339		78.09	25.342	-25.342	25.5954
79.151	25.2349	-25.2349	24.7301		79.19	25.3467	-25.3467	25.6002
80.251	25.009	-25.009	24.5089		80.29	25.4146	-25.4146	25.6687
81.351	25.2592	-25.2592	24.754		81.39	25.3911	-25.3911	25.645
82.451	25.1178	-25.1178	24.6154		82.49	25.3327	-25.3327	25.586
83.551	25.2238	-25.2238	24.7193		83.59	25.3541	-25.3541	25.6076
84.651	25.2292	-25.2292	24.7246		84.69	25.4667	-25.4667	25.7213
85.751	25.1701	-25.1701	24.6667		85.79	25.4178	-25.4178	25.6719
86.851	25.2494	-25.2494	24.7444		86.89	25.4517	-25.4517	25.7062
87.951	25.0016	-25.0016	24.5016		87.99	25.3882	-25.3882	25.6421
89.051	25.1014	-25.1014	24.5993		89.09	25.4424	-25.4424	25.6968
90.151	25.1773	-25.1773	24.6738		90.19	25.3172	-25.3172	25.5703
91.251	25.0236	-25.0236	24.5231		91.29	25.4507	-25.4507	25.7052
92.351	25.1967	-25.1967	24.6928		92.39	25.4458	-25.4458	25.7002
93.451	25.1732	-25.1732	24.6697		93.49	25.3143	-25.3143	25.5675
94.551	25.0579	-25.0579	24.5567		94.59	25.5093	-25.5093	25.7644
95.651	25.1773	-25.1773	24.6738		95.69	25.1716	-25.1716	25.4233
96.751	24.9132	-24.9132	24.415		96.79	25.3374	-25.3374	25.5908
97.851	24.97	-24.97	24.4705		97.89	25.4775	-25.4775	25.7323
98.951	25.1883	-25.1883	24.6846		98.99	25.4807	-25.4807	25.7355
100.051	24.984	-24.984	24.4844		100.09	25.2911	-25.2911	25.544
101.151	25.1219	-25.1219	24.6195		101.19	25.4717	-25.4717	25.7264
102.251	25.1843	-25.1843	24.6806		102.29	25.4972	-25.4972	25.7521
103.252	25.0701	-25.0701	24.5687		103.39	25.3499	-25.3499	25.6034
104.352	25.1309	-25.1309	24.6282		104.49	25.4672	-25.4672	25.7218
105.451	24.8646	-24.8646	24.3674		105.59	25.5302	-25.5302	25.7855
106.452	25.0664	-25.0664	24.5651		106.69	25.438	-25.438	25.6924
107.551	25.1186	-25.1186	24.6162		107.79	25.5088	-25.5088	25.7639
108.651	24.9855	-24.9855	24.4859		108.89	25.4714	-25.4714	25.7261
109.751	25.1979	-25.1979	24.6939		109.99	25.4019	-25.4019	25.656
110.851	25.0167	-25.0167	24.5164		111.09	25.4564	-25.4564	25.711
111.951	25.1681	-25.1681	24.6647		112.19	25.3707	-25.3707	25.6244
113.051	24.9612	-24.9612	24.4621		113.29	25.3753	-25.3753	25.6291
114.151	25.1174	-25.1174	24.6151		114.39	25.3221	-25.3221	25.5754
115.251	25.1353	-25.1353	24.6326		115.49	25.4866	-25.4866	25.7415
116.351	25.1435	-25.1435	24.6407		116.59	25.4161	-25.4161	25.6702
117.451	24.9793	-24.9793	24.4796		117.69	25.2139	-25.2139	25.4661
118.551	25.1023	-25.1023	24.6003		118.79	25.4913	-25.4913	25.7462
119.651	25.0293	-25.0293	24.5287		119.89	25.4738	-25.4738	25.7286
120.751	25.086	-25.086	24.5843		120.99	25.3763	-25.3763	25.6301
121.851	24.9367	-24.9367	24.438		122.09	25.4055	-25.4055	25.6596
122.951	25.0559	-25.0559	24.5547		123.19	25.4343	-25.4343	25.6887
124.051	25.1076	-25.1076	24.6056		124.29	25.4952	-25.4952	25.7501
125.052	24.924	-24.924	24.4255		125.39	25.4354	-25.4354	25.6898
126.151	25.1203	-25.1203	24.6179		126.49	25.2974	-25.2974	25.5504
127.251	25.1109	-25.1109	24.6087		127.59	25.4803	-25.4803	25.7351
128.351	24.864	-24.864	24.3668		128.69	25.4936	-25.4936	25.7485
129.451	25.089	-25.089	24.5873		129.79	25.4785	-25.4785	25.7333
130.551	24.9644	-24.9644	24.4651		130.89	25.4158	-25.4158	25.6699
131.651	24.8133	-24.8133	24.3171		131.99	25.5418	-25.5418	25.7972
132.751	24.9586	-24.9586	24.4594		133.09	25.4863	-25.4863	25.7412
133.851	24.8247	-24.8247	24.3283		134.19	25.3457	-25.3457	25.5991
134.951	25.1246	-25.1246	24.6222		135.29	25.4767	-25.4767	25.7314
136.051	24.9472	-24.9472	24.4482		136.39	25.4025	-25.4025	25.6565
137.151	24.9671	-24.9671	24.4677		137.49	25.4702	-25.4702	25.7249
138.152	25.039	-25.039	24.5383		138.59	25.4024	-25.4024	25.6564
139.251	24.8936	-24.8936	24.3957		139.69	25.4481	-25.4481	25.7025
140.351	24.9205	-24.9205	24.4221		140.79	25.4862	-25.4862	25.741
141.451	25.0582	-25.0582	24.5571		141.89	25.4943	-25.4943	25.7492
142.551	24.861	-24.861	24.3638		142.99	25.3072	-25.3072	25.5603
143.651	25.0685	-25.0685	24.5671		144.09	25.471	-25.471	25.7257
144.751	24.9499	-24.9499	24.4509		145.19	25.5347	-25.5347	25.7901
145.851	24.8336	-24.8336	24.3368		146.29	25.31	-25.31	25.5631
146.951	25.0295	-25.0295	24.5289		147.39	25.4512	-25.4512	25.7057
148.051	24.9585	-24.9585	24.4593		148.49	25.4681	-25.4681	25.7228
149.151	25.116	-25.116	24.6137		149.59	25.4293	-25.4293	25.6836
150.251	24.9018	-24.9018	24.4038		150.69	25.4675	-25.4675	25.7222
151.351	24.9482	-24.9482	24.4493		151.79	25.4354	-25.4354	25.6898
152.451	25.0414	-25.0414	24.5405		152.89	25.5726	-25.5726	25.8284
153.551	24.926	-24.926	24.4274		153.99	25.393	-25.393	25.6469
154.651	24.8704	-24.8704	24.373		155.09	25.4958	-25.4958	25.7508
155.751	25.0274	-25.0274	24.5268		156.19	25.5128	-25.5128	25.7679
156.851	24.9888	-24.9888	24.489		157.29	25.4308	-25.4308	25.6851
157.951	24.9639	-24.9639	24.4646		158.39	25.5344	-25.5344	25.7898
159.051	24.8278	-24.8278	24.3312		159.49	25.3425	-25.3425	25.5959
160.151	24.9359	-24.9359	24.4372		160.59	25.5069	-25.5069	25.7619
161.251	24.9853	-24.9853	24.4857		161.69	25.5109	-25.5109	25.766
162.351	24.9536	-24.9536	24.4546		162.79	25.4985	-25.4985	25.7535
163.372	24.9894	-24.9894	24.4895		163.89	25.3969	-25.3969	25.6508
164.451	24.9328	-24.9328	24.4341		164.99	25.4458	-25.4458	25.7002
165.551	24.753	-24.753	24.258		166.09	25.481	-25.481	25.7358
166.651	25.0035	-25.0035	24.5033		167.19	25.5243	-25.5243	25.7795
167.751	24.781	-24.781	24.2853		168.29	25.5275	-25.5275	25.7827
168.851	24.8519	-24.8519	24.355		169.39	25.3423	-25.3423	25.5957
169.951	24.9602	-24.9602	24.461		170.49	25.5497	-25.5497	25.8052
171.051	24.6796	-24.6796	24.1861		171.59	25.38	-25.38	25.6338
172.151	24.9778	-24.9778	24.4782		172.69	25.3721	-25.3721	25.6258
173.251	24.8167	-24.8167	24.3203		173.79	25.5684	-25.5684	25.8241
174.351	24.7597	-24.7597	24.2645		174.89	25.4915	-25.4915	25.7464
175.451	25.0222	-25.0222	24.5217		175.99	25.4409	-25.4409	25.6953
176.551	24.7354	-24.7354	24.2408		177.09	25.5028	-25.5028	25.7578
177.651	25.0028	-25.0028	24.5026		178.19	25.5519	-25.5519	25.8074
178.751	24.9486	-24.9486	24.4496		179.29	25.3713	-25.3713	25.625
179.851	24.6974	-24.6974	24.2035		180.39	25.4733	-25.4733	25.728
180.951	24.8917	-24.8917	24.3939		181.49	25.5321	-25.5321	25.7874
182.051	24.9167	-24.9167	24.4184		182.59	25.432	-25.432	25.6863
183.151	24.8692	-24.8692	24.3718		183.69	25.5055	-25.5055	25.7606
184.251	24.9229	-24.9229	24.4244		184.79	25.3809	-25.3809	25.6347
185.351	24.8235	-24.8235	24.3271		185.89	25.5636	-25.5636	25.8192
186.451	24.9213	-24.9213	24.4229		186.99	25.5047	-25.5047	25.7597
187.551	24.8481	-24.8481	24.3511		188.09	25.3236	-25.3236	25.5768
188.651	24.9283	-24.9283	24.4298		189.19	25.5469	-25.5469	25.8024
189.751	24.8974	-24.8974	24.3995		190.29	25.5152	-25.5152	25.7704
190.851	24.8871	-24.8871	24.3893		191.39	25.4647	-25.4647	25.7194
191.951	24.7595	-24.7595	24.2643		192.49	25.4875	-25.4875	25.7424
193.051	24.979	-24.979	24.4794		193.59	25.4504	-25.4504	25.7049
194.151	24.6837	-24.6837	24.1901		194.69	25.5225	-25.5225	25.7777
195.251	24.9045	-24.9045	24.4065		195.79	25.5717	-25.5717	25.8274
196.351	24.8422	-24.8422	24.3453		196.89	25.3849	-25.3849	25.6388
197.451	24.708	-24.708	24.2139		197.99	25.2561	-25.2561	25.5087
198.551	24.8207	-24.8207	24.3243		199.09	25.5478	-25.5478	25.8033
199.651	24.8331	-24.8331	24.3364		200.19	25.5464	-25.5464	25.8018
200.751	24.9045	-24.9045	24.4065		201.29	25.5055	-25.5055	25.7606
201.851	24.9423	-24.9423	24.4434		202.39	25.3657	-25.3657	25.6194
202.951	24.6808	-24.6808	24.1872		203.49	25.5479	-25.5479	25.8034
204.051	24.8745	-24.8745	24.3771		204.59	25.5732	-25.5732	25.8289
205.151	24.8933	-24.8933	24.3955		205.69	25.2326	-25.2326	25.4849
206.251	24.8844	-24.8844	24.3867		206.79	25.4282	-25.4282	25.6825
207.351	24.8674	-24.8674	24.3701		207.89	25.5424	-25.5424	25.7979
208.451	24.8817	-24.8817	24.384		208.99	25.3967	-25.3967	25.6506
209.551	24.71	-24.71	24.2158		210.09	25.5108	-25.5108	25.7659
210.651	24.9159	-24.9159	24.4175		211.19	25.4622	-25.4622	25.7168
211.751	24.6244	-24.6244	24.1318		212.29	25.4651	-25.4651	25.7197
212.851	24.9028	-24.9028	24.4047		213.39	25.5117	-25.5117	25.7669
213.951	24.7738	-24.7738	24.2783		214.49	25.4926	-25.4926	25.7476
215.051	24.7675	-24.7675	24.2722		215.59	25.487	-25.487	25.7419
216.151	25.0828	-25.0828	24.5811		216.69	25.5862	-25.5862	25.842
217.251	24.76	-24.76	24.2647		217.79	25.4534	-25.4534	25.7079
218.351	24.8297	-24.8297	24.3331		218.89	25.4587	-25.4587	25.7133
219.451	24.9536	-24.9536	24.4545		219.99	25.5481	-25.5481	25.8036
220.551	24.6183	-24.6183	24.126		221.09	25.4388	-25.4388	25.6932
221.651	24.9044	-24.9044	24.4064		222.19	25.5568	-25.5568	25.8124
222.751	24.8832	-24.8832	24.3855		223.29	25.5074	-25.5074	25.7625
223.851	24.671	-24.671	24.1775		224.39	25.345	-25.345	25.5985
224.951	24.8989	-24.8989	24.4009		225.49	25.5375	-25.5375	25.7929
226.051	24.7666	-24.7666	24.2712		226.59	25.4561	-25.4561	25.7107
227.151	24.7936	-24.7936	24.2976		227.69	25.4963	-25.4963	25.7513
228.251	24.8728	-24.8728	24.3753		228.79	25.5694	-25.5694	25.8251
229.351	24.6712	-24.6712	24.1777		229.89	25.5684	-25.5684	25.8241
230.451	24.8398	-24.8398	24.3431		230.99	25.5105	-25.5105	25.7656
231.551	24.7719	-24.7719	24.2766		232.09	25.5438	-25.5438	25.7993
232.651	24.6565	-24.6565	24.1633		233.19	25.5631	-25.5631	25.8188
233.751	24.8469	-24.8469	24.35		234.29	25.5315	-25.5315	25.7868
234.851	24.7917	-24.7917	24.2959		235.39	25.3277	-25.3277	25.581
235.951	24.6994	-24.6994	24.2053		236.49	25.5285	-25.5285	25.7838
237.051	24.7482	-24.7482	24.2532		237.59	25.616	-25.616	25.8722
238.151	24.5807	-24.5807	24.0892		238.69	25.2737	-25.2737	25.5264
239.251	24.7668	-24.7668	24.2715		239.79	25.4974	-25.4974	25.7523
240.351	24.8414	-24.8414	24.3445		240.89	25.539	-25.539	25.7944
241.451	24.5995	-24.5995	24.1075		241.99	25.5802	-25.5802	25.8361
242.551	24.8348	-24.8348	24.3381		243.09	25.5557	-25.5557	25.8113
243.651	24.6019	-24.6019	24.11		244.19	25.4233	-25.4233	25.6775
244.751	24.6316	-24.6316	24.139		245.29	25.5918	-25.5918	25.8477
245.851	24.8404	-24.8404	24.3437		246.39	25.4509	-25.4509	25.7054
246.951	24.7343	-24.7343	24.2395		247.49	25.5787	-25.5787	25.8345
248.051	24.8144	-24.8144	24.3181		248.59	25.5032	-25.5032	25.7582
249.151	24.6198	-24.6198	24.1275		249.69	25.5004	-25.5004	25.7554
250.251	24.5845	-24.5845	24.0929		250.79	25.5415	-25.5415	25.7969
251.351	24.8351	-24.8351	24.3385		251.89	25.5567	-25.5567	25.8123
252.451	24.7003	-24.7003	24.2064		252.99	25.3486	-25.3486	25.6021
253.551	24.8483	-24.8483	24.3514		254.09	25.532	-25.532	25.7873
254.653	24.5974	-24.5974	24.1055		255.19	25.5811	-25.5811	25.8369
255.751	24.5238	-24.5238	24.0332		256.29	25.4905	-25.4905	25.7454
256.851	24.7581	-24.7581	24.2629		257.39	25.5413	-25.5413	25.7967
257.951	24.7793	-24.7793	24.2837		258.49	25.5751	-25.5751	25.8308
259.051	24.5766	-24.5766	24.0851		259.59	25.6213	-25.6213	25.8775
260.151	24.738	-24.738	24.2432		260.69	25.2646	-25.2646	25.5172
261.251	24.6687	-24.6687	24.1753		261.79	25.5385	-25.5385	25.7939
262.351	24.6533	-24.6533	24.1603		262.89	25.5491	-25.5491	25.8046
263.451	24.7059	-24.7059	24.2117		263.99	25.3218	-25.3218	25.575
264.551	24.5703	-24.5703	24.0789		265.09	25.5676	-25.5676	25.8233
265.651	24.7174	-24.7174	24.2231		266.19	25.4785	-25.4785	25.7333
266.751	24.6979	-24.6979	24.2039		267.29	25.4071	-25.4071	25.6612
267.851	24.5553	-24.5553	24.0642		268.39	25.5503	-25.5503	25.8058
268.951	24.7993	-24.7993	24.3032		269.49	25.546	-25.546	25.8015
270.051	24.5838	-24.5838	24.0921		270.59	25.5013	-25.5013	25.7563
271.151	24.6694	-24.6694	24.176		271.69	25.4723	-25.4723	25.7271
272.251	24.6722	-24.6722	24.1787		272.79	25.5997	-25.5997	25.8557
273.351	24.5451	-24.5451	24.0541		273.89	25.5615	-25.5615	25.8171
274.451	24.7136	-24.7136	24.2193		274.99	25.3586	-25.3586	25.6121
275.551	24.8022	-24.8022	24.3061		276.09	25.5091	-25.5091	25.7642
276.651	24.7637	-24.7637	24.2683		277.19	25.5528	-25.5528	25.8083
277.751	24.7014	-24.7014	24.2073		278.29	25.3197	-25.3197	25.5729
278.851	24.5686	-24.5686	24.0772		279.39	25.4262	-25.4262	25.6805
279.951	24.7258	-24.7258	24.2314		280.49	25.5563	-25.5563	25.8118
281.051	24.665	-24.665	24.1716		281.59	25.4798	-25.4798	25.7346
282.151	24.6258	-24.6258	24.1332		282.69	25.4886	-25.4886	25.7435
283.251	24.7383	-24.7383	24.2436		283.79	25.4962	-25.4962	25.7512
284.351	24.5229	-24.5229	24.0324		284.89	25.5914	-25.5914	25.8473
285.451	24.5628	-24.5628	24.0715		285.99	25.4947	-25.4947	25.7497
286.551	24.7282	-24.7282	24.2337		287.09	25.4654	-25.4654	25.72
287.651	24.5394	-24.5394	24.0486		288.19	25.6016	-25.6016	25.8576
288.751	24.7016	-24.7016	24.2075		289.29	25.4542	-25.4542	25.7087
289.851	24.4661	-24.4661	23.9768		290.39	25.5332	-25.5332	25.7885
290.951	24.6485	-24.6485	24.1554		291.49	25.4891	-25.4891	25.744
292.051	24.7049	-24.7049	24.2108		292.59	25.5037	-25.5037	25.7587
293.158	24.4395	-24.4395	23.9507		293.69	25.5506	-25.5506	25.8061
294.251	24.7343	-24.7343	24.2396		294.79	25.4845	-25.4845	25.7393
295.351	24.4482	-24.4482	23.9593		295.89	25.5533	-25.5533	25.8089
296.451	24.6557	-24.6557	24.1625		296.99	25.5394	-25.5394	25.7948
297.551	24.6811	-24.6811	24.1875		298.09	25.4367	-25.4367	25.691
298.651	24.513	-24.513	24.0227		299.19	25.5068	-25.5068	25.7618
299.751	24.7016	-24.7016	24.2076		300.29	25.5322	-25.5322	25.7875
300.851	24.6316	-24.6316	24.139		301.39	25.5731	-25.5731	25.8288
301.951	24.6748	-24.6748	24.1814		302.49	25.4756	-25.4756	25.7304
303.051	24.6051	-24.6051	24.113		303.59	25.5519	-25.5519	25.8074
304.151	24.4607	-24.4607	23.9715		304.69	25.6208	-25.6208	25.877
305.251	24.6772	-24.6772	24.1837		305.79	25.4966	-25.4966	25.7516
306.351	24.5935	-24.5935	24.1016		306.89	25.5507	-25.5507	25.8062
307.451	24.5744	-24.5744	24.0829		307.99	25.469	-25.469	25.7237
308.551	24.5969	-24.5969	24.105		309.09	25.4111	-25.4111	25.6652
309.651	24.4369	-24.4369	23.9482		310.19	25.591	-25.591	25.8469
310.751	24.6569	-24.6569	24.1638		311.29	25.5565	-25.5565	25.8121
311.851	24.6871	-24.6871	24.1933		312.39	25.498	-25.498	25.753
312.951	24.708	-24.708	24.2138		313.49	25.4842	-25.4842	25.739
314.051	24.5788	-24.5788	24.0873		314.59	25.6015	-25.6015	25.8575
315.151	24.4667	-24.4667	23.9774		315.69	25.406	-25.406	25.66
316.251	24.6633	-24.6633	24.1701		316.79	25.4532	-25.4532	25.7078
317.351	24.5674	-24.5674	24.0761		317.89	25.564	-25.564	25.8196
318.451	24.4522	-24.4522	23.9631		318.99	25.6149	-25.6149	25.871
319.551	24.6566	-24.6566	24.1635		320.09	25.481	-25.481	25.7358
320.651	24.5895	-24.5895	24.0976		321.19	25.5045	-25.5045	25.7596
321.751	24.6791	-24.6791	24.1855		322.29	25.58	-25.58	25.8358
322.851	24.4173	-24.4173	23.9289		323.39	25.5604	-25.5604	25.816
323.951	24.6909	-24.6909	24.1971		324.49	25.4105	-25.4105	25.6646
325.051	24.5588	-24.5588	24.0676		325.59	25.5492	-25.5492	25.8047
326.151	24.4829	-24.4829	23.9931		326.69	25.5756	-25.5756	25.8314
327.251	24.6812	-24.6812	24.1876		327.79	25.3197	-25.3197	25.5729
328.351	24.4747	-24.4747	23.9853		328.89	25.5538	-25.5538	25.8093
329.451	24.4915	-24.4915	24.0016		329.99	25.4987	-25.4987	25.7537
330.551	24.6141	-24.6141	24.1219		331.09	25.5161	-25.5161	25.7712
331.651	24.4474	-24.4474	23.9584		332.19	25.4905	-25.4905	25.7454
332.751	24.6876	-24.6876	24.1938		333.29	25.5089	-25.5089	25.764
333.851	24.5519	-24.5519	24.0609		334.39	25.5933	-25.5933	25.8493
334.951	24.5075	-24.5075	24.0174		335.49	25.4595	-25.4595	25.7141
336.051	24.5845	-24.5845	24.0929		336.59	25.5932	-25.5932	25.8492
337.151	24.4858	-24.4858	23.9961		337.69	25.5481	-25.5481	25.8036
338.251	24.5103	-24.5103	24.0202		338.79	25.3969	-25.3969	25.6508
339.351	24.6289	-24.6289	24.1364		339.89	25.6162	-25.6162	25.8724
340.451	24.4009	-24.4009	23.9129		340.99	25.415	-25.415	25.6692
341.551	24.6311	-24.6311	24.1384		342.09	25.5105	-25.5105	25.7656
342.651	24.5433	-24.5433	24.0524		343.19	25.5203	-25.5203	25.7755
343.751	24.469	-24.469	23.9796		344.29	25.5684	-25.5684	25.8241
344.851	24.6314	-24.6314	24.1388		345.39	25.5072	-25.5072	25.7623
345.951	24.3205	-24.3205	23.834		346.49	25.4355	-25.4355	25.6899
347.051	24.5791	-24.5791	24.0875		347.59	25.6117	-25.6117	25.8678
348.151	24.5922	-24.5922	24.1003		348.69	25.5379	-25.5379	25.7933
349.251	24.454	-24.454	23.965		349.79	25.4487	-25.4487	25.7032
350.351	24.4378	-24.4378	23.949		350.89	25.5491	-25.5491	25.8046
351.451	24.3718	-24.3718	23.8844		351.99	25.5989	-25.5989	25.8549
352.551	24.5139	-24.5139	24.0236		353.09	25.4963	-25.4963	25.7513
353.651	24.6048	-24.6048	24.1127		354.19	25.4462	-25.4462	25.7006
354.751	24.3973	-24.3973	23.9094		355.29	25.3292	-25.3292	25.5825
355.851	24.3697	-24.3697	23.8824		356.39	25.6347	-25.6347	25.8911
356.951	24.5902	-24.5902	24.0984		357.49	25.4801	-25.4801	25.7349
358.051	24.2901	-24.2901	23.8043		358.59	25.522	-25.522	25.7772
359.151	24.5102	-24.5102	24.02		359.69	25.578	-25.578	25.8338
360.251	24.5567	-24.5567	24.0655		360.79	25.6023	-25.6023	25.8583
361.351	24.4899	-24.4899	24.0001		361.89	25.2861	-25.2861	25.539
362.451	24.4972	-24.4972	24.0073		362.99	25.6133	-25.6133	25.8694
363.551	24.4788	-24.4788	23.9893		364.09	25.5294	-25.5294	25.7846
364.651	24.3176	-24.3176	23.8312		365.19	25.4895	-25.4895	25.7444
365.751	24.5684	-24.5684	24.077		366.29	25.4766	-25.4766	25.7313
366.851	24.4851	-24.4851	23.9954		367.39	25.6181	-25.6181	25.8743
367.951	24.5568	-24.5568	24.0657		368.49	25.5583	-25.5583	25.8139
369.051	24.4447	-24.4447	23.9559		369.59	25.5548	-25.5548	25.8103
370.151	24.2676	-24.2676	23.7823		370.69	25.6045	-25.6045	25.8606
371.251	24.5138	-24.5138	24.0236		371.79	25.5251	-25.5251	25.7804
372.351	24.5415	-24.5415	24.0507		372.89	25.3861	-25.3861	25.64
373.451	24.4783	-24.4783	23.9888		373.99	25.5598	-25.5598	25.8154
374.551	24.4896	-24.4896	23.9998		375.09	25.54	-25.54	25.7954
375.651	24.3039	-24.3039	23.8179		376.19	25.5519	-25.5519	25.8074
376.751	24.563	-24.563	24.0717		377.29	25.5378	-25.5378	25.7932
377.851	24.4033	-24.4033	23.9152		378.39	25.6457	-25.6457	25.9021
378.951	24.359	-24.359	23.8718		379.49	25.4207	-25.4207	25.6749
380.051	24.4918	-24.4918	24.0019		380.59	25.5812	-25.5812	25.837
381.151	24.3128	-24.3128	23.8266		381.69	25.5407	-25.5407	25.7961
382.251	24.5324	-24.5324	24.0417		382.79	25.4208	-25.4208	25.675
383.351	24.4053	-24.4053	23.9172		383.89	25.5456	-25.5456	25.8011
384.451	24.3826	-24.3826	23.895		384.99	25.444	-25.444	25.6984
385.551	24.5082	-24.5082	24.018		386.09	25.5707	-25.5707	25.8265
386.651	24.2781	-24.2781	23.7925		387.19	25.523	-25.523	25.7783
387.751	24.5053	-24.5053	24.0152		388.29	25.606	-25.606	25.8621
388.851	24.3009	-24.3009	23.815		389.39	25.6	-25.6	25.856
389.951	24.4127	-24.4127	23.9245		390.49	25.4761	-25.4761	25.7308
391.051	24.3876	-24.3876	23.8998		391.59	25.6277	-25.6277	25.884
392.151	24.3559	-24.3559	23.8688		392.69	25.5393	-25.5393	25.7947
393.251	24.4976	-24.4976	24.0078		393.79	25.303	-25.303	25.556
394.351	24.2495	-24.2495	23.7645		394.89	25.5707	-25.5707	25.8265
395.451	24.4986	-24.4986	24.0087		395.99	25.6329	-25.6329	25.8893
396.551	24.3196	-24.3196	23.8332		397.09	25.5286	-25.5286	25.7839
397.651	24.4433	-24.4433	23.9544		398.19	25.6273	-25.6273	25.8836
398.751	24.4708	-24.4708	23.9813		399.29	25.546	-25.546	25.8015
399.851	24.2619	-24.2619	23.7767		400.39	25.5602	-25.5602	25.8158
400.951	24.5195	-24.5195	24.0292		401.49	25.5308	-25.5308	25.7861
402.051	24.2388	-24.2388	23.754		402.59	25.5248	-25.5248	25.7801
403.151	24.4578	-24.4578	23.9686		403.69	25.6059	-25.6059	25.862
404.251	24.2893	-24.2893	23.8035		404.79	25.5361	-25.5361	25.7915
405.351	24.3844	-24.3844	23.8967		405.89	25.5526	-25.5526	25.8081
406.451	24.224	-24.224	23.7395		406.99	25.4677	-25.4677	25.7224
407.559	24.2109	-24.2109	23.7266		408.09	25.5965	-25.5965	25.8525
408.651	24.4714	-24.4714	23.9819		409.19	25.5758	-25.5758	25.8316
409.751	24.2916	-24.2916	23.8058		410.29	25.5574	-25.5574	25.813
410.851	24.4852	-24.4852	23.9955		411.39	25.4185	-25.4185	25.6727
411.951	24.2416	-24.2416	23.7568		412.49	25.5404	-25.5404	25.7959
413.051	24.4258	-24.4258	23.9373		413.59	25.5862	-25.5862	25.842
414.151	24.2038	-24.2038	23.7197		414.69	25.4728	-25.4728	25.7275
415.251	24.2359	-24.2359	23.7512		415.79	25.5792	-25.5792	25.835
416.351	24.4586	-24.4586	23.9694		416.89	25.6161	-25.6161	25.8723
417.451	24.233	-24.233	23.7483		417.99	25.5467	-25.5467	25.8021
418.551	24.419	-24.419	23.9307		419.09	25.5986	-25.5986	25.8546
419.651	24.3059	-24.3059	23.8197		420.19	25.5987	-25.5987	25.8547
420.751	24.3676	-24.3676	23.8803		421.29	25.5121	-25.5121	25.7673
421.851	24.2523	-24.2523	23.7673		422.39	25.5827	-25.5827	25.8385
422.951	24.186	-24.186	23.7023		423.49	25.5029	-25.5029	25.7579
424.051	24.4191	-24.4191	23.9308		424.59	25.3226	-25.3226	25.5759
425.151	24.2357	-24.2357	23.751		425.69	25.5427	-25.5427	25.7981
426.251	24.2638	-24.2638	23.7784		426.79	25.6186	-25.6186	25.8747
427.351	24.2951	-24.2951	23.8091		427.89	25.4702	-25.4702	25.7249
428.451	24.3053	-24.3053	23.8191		428.99	25.3938	-25.3938	25.6477
429.551	24.2904	-24.2904	23.8047		430.09	25.567	-25.567	25.8227
430.651	24.2014	-24.2014	23.7173		431.19	25.5551	-25.5551	25.8107
431.751	24.3492	-24.3492	23.8622		432.29	25.5687	-25.5687	25.8244
432.851	24.3235	-24.3235	23.8371		433.39	25.4853	-25.4853	25.7402
433.951	24.3817	-24.3817	23.8941		434.49	25.6156	-25.6156	25.8718
435.051	24.3176	-24.3176	23.8312		435.59	25.5345	-25.5345	25.7899
436.151	24.2786	-24.2786	23.793		436.69	25.4419	-25.4419	25.6964
437.251	24.2872	-24.2872	23.8013		437.79	25.6143	-25.6143	25.8705
438.351	24.2399	-24.2399	23.7551		438.89	25.4226	-25.4226	25.6769
439.451	24.3419	-24.3419	23.8551		439.99	25.5624	-25.5624	25.818
440.551	24.3153	-24.3153	23.829		441.09	25.5716	-25.5716	25.8273
441.651	24.3229	-24.3229	23.8363		442.19	25.4742	-25.4742	25.7289
442.751	24.3261	-24.3261	23.8396		443.29	25.5006	-25.5006	25.7556
443.851	24.314	-24.314	23.8278		444.39	25.6006	-25.6006	25.8566
444.951	24.3115	-24.3115	23.8252		445.49	25.489	-25.489	25.7439
446.051	24.2183	-24.2183	23.734		446.59	25.3374	-25.3374	25.5908
447.151	24.276	-24.276	23.7905		447.69	25.6157	-25.6157	25.8719
448.251	24.1988	-24.1988	23.7148		448.79	25.5392	-25.5392	25.7946
449.351	24.1985	-24.1985	23.7145		449.89	25.5118	-25.5118	25.767
450.451	24.3083	-24.3083	23.8222		450.99	25.4775	-25.4775	25.7323
451.551	24.2738	-24.2738	23.7883		452.09	25.6281	-25.6281	25.8844
452.651	24.2842	-24.2842	23.7984		453.19	25.4944	-25.4944	25.7494
453.751	24.2036	-24.2036	23.7195		454.29	25.5885	-25.5885	25.8444
454.851	24.3192	-24.3192	23.8329		455.39	25.6148	-25.6148	25.8709
455.951	24.2637	-24.2637	23.7784		456.49	25.4558	-25.4558	25.7103
457.051	24.1793	-24.1793	23.6957		457.59	25.59	-25.59	25.8459
458.151	24.2394	-24.2394	23.7546		458.69	25.6511	-25.6511	25.9076
459.251	24.2526	-24.2526	23.7676		459.79	25.6184	-25.6184	25.8745
460.351	24.262	-24.262	23.7768		460.89	25.4796	-25.4796	25.7344
461.451	24.0432	-24.0432	23.5623		461.99	25.6088	-25.6088	25.8648
462.551	24.2487	-24.2487	23.7637		463.09	25.5776	-25.5776	25.8334
463.651	24.2445	-24.2445	23.7596		464.19	25.5011	-25.5011	25.7561
464.751	24.0915	-24.0915	23.6097		465.29	25.5902	-25.5902	25.8461
465.851	24.2053	-24.2053	23.7211		466.39	25.6137	-25.6137	25.8698
466.951	24.0407	-24.0407	23.5598		467.49	25.5168	-25.5168	25.772
468.051	24.2765	-24.2765	23.791		468.59	25.5697	-25.5697	25.8254
469.151	24.0589	-24.0589	23.5778		469.69	25.6625	-25.6625	25.9191
470.251	24.2874	-24.2874	23.8016		470.79	25.4913	-25.4913	25.7462
471.351	24.2001	-24.2001	23.7161		471.89	25.657	-25.657	25.9136
472.451	24.1282	-24.1282	23.6456		472.99	25.3465	-25.3465	25.6
473.551	24.2154	-24.2154	23.7311		474.09	25.4276	-25.4276	25.6819
474.651	24.0608	-24.0608	23.5795		475.19	25.5686	-25.5686	25.8243
475.751	24.2089	-24.2089	23.7247		476.29	25.6447	-25.6447	25.9012
476.851	24.024	-24.024	23.5436		477.39	25.587	-25.587	25.8429
477.951	24.1983	-24.1983	23.7144		478.49	25.3088	-25.3088	25.5619
479.051	24.2308	-24.2308	23.7461		479.59	25.4638	-25.4638	25.7184
480.151	24.0131	-24.0131	23.5329		480.69	25.5395	-25.5395	25.7949
481.251	24.2312	-24.2312	23.7467		481.79	25.4033	-25.4033	25.6573
482.351	24.0637	-24.0637	23.5824		482.89	25.5768	-25.5768	25.8325
483.451	24.1909	-24.1909	23.707		483.99	25.6464	-25.6464	25.9029
484.551	24.0576	-24.0576	23.5765		485.09	25.4543	-25.4543	25.7088
485.651	24.0695	-24.0695	23.5881		486.19	25.3116	-25.3116	25.5647
486.751	24.2039	-24.2039	23.7198		487.29	25.6479	-25.6479	25.9044
487.851	23.9644	-23.9644	23.4852		488.39	25.5394	-25.5394	25.7948
488.951	24.2262	-24.2262	23.7417		489.49	25.5363	-25.5363	25.7917
490.051	24.0811	-24.0811	23.5995		490.59	25.5722	-25.5722	25.8279
491.151	24.1831	-24.1831	23.6995		491.69	25.5471	-25.5471	25.8026
492.251	24.1244	-24.1244	23.6418		492.79	25.4511	-25.4511	25.7056
493.351	23.9885	-23.9885	23.5087		493.89	25.4376	-25.4376	25.692
494.451	24.2428	-24.2428	23.7579		494.99	25.625	-25.625	25.8813
495.551	23.933	-23.933	23.4544		496.09	25.4008	-25.4008	25.6548
496.651	24.1519	-24.1519	23.6689		497.19	25.5599	-25.5599	25.8155
497.751	24.0819	-24.0819	23.6003		498.29	25.5867	-25.5867	25.8425
498.851	24.0745	-24.0745	23.5931		499.39	25.5364	-25.5364	25.7918
499.951	24.1087	-24.1087	23.6266		500.49	25.4524	-25.4524	25.7069
501.051	23.9575	-23.9575	23.4783		501.59	25.5939	-25.5939	25.8498
502.151	24.1217	-24.1217	23.6393		502.69	25.5176	-25.5176	25.7728
503.251	23.9667	-23.9667	23.4874		503.79	25.5263	-25.5263	25.7816
504.351	24.079	-24.079	23.5974		504.89	25.5921	-25.5921	25.848
505.451	24.0858	-24.0858	23.604		505.99	25.4919	-25.4919	25.7468
506.551	23.916	-23.916	23.4376		507.09	25.5184	-25.5184	25.7736
507.651	24.0411	-24.0411	23.5603		508.19	25.5353	-25.5353	25.7906
508.751	24.0322	-24.0322	23.5515		509.29	25.569	-25.569	25.8246
509.851	24.0791	-24.0791	23.5975		510.39	25.5947	-25.5947	25.8507
510.951	24.0386	-24.0386	23.5577		511.49	25.4868	-25.4868	25.7417
512.051	23.9253	-23.9253	23.4468		512.59	25.4809	-25.4809	25.7357
513.151	24.1017	-24.1017	23.6197		513.69	25.5799	-25.5799	25.8357
514.251	23.8415	-23.8415	23.3646		514.79	25.3757	-25.3757	25.6294
515.351	24.0612	-24.0612	23.5801		515.89	25.5478	-25.5478	25.8033
516.451	24.0579	-24.0579	23.5767		516.99	25.5959	-25.5959	25.8518
517.551	23.9564	-23.9564	23.4773		518.09	25.523	-25.523	25.7783
518.651	24.0895	-24.0895	23.6077		519.19	25.5592	-25.5592	25.8148
519.751	23.9222	-23.9222	23.4438		520.29	25.6358	-25.6358	25.8921
520.851	24.1635	-24.1635	23.6802		521.39	25.5602	-25.5602	25.8158
521.951	23.916	-23.916	23.4378		522.49	25.5439	-25.5439	25.7994
523.051	23.9687	-23.9687	23.4893		523.59	25.5041	-25.5041	25.7592
524.151	24.0711	-24.0711	23.5896		524.69	25.5511	-25.5511	25.8066
525.251	24.0016	-24.0016	23.5215		525.79	25.5817	-25.5817	25.8375
526.351	24.114	-24.114	23.6317		526.89	25.5181	-25.5181	25.7732
527.451	23.8551	-23.8551	23.378		527.99	25.5144	-25.5144	25.7695
528.551	24.069	-24.069	23.5876		529.09	25.525	-25.525	25.7803
529.651	23.8913	-23.8913	23.4134		530.19	25.5588	-25.5588	25.8144
530.751	23.994	-23.994	23.5141		531.29	25.54	-25.54	25.7954
531.851	24.0593	-24.0593	23.578		532.39	25.5015	-25.5015	25.7565
532.951	23.9498	-23.9498	23.4709		533.49	25.5426	-25.5426	25.798
534.051	24.082	-24.082	23.6004		534.59	25.5188	-25.5188	25.774
535.151	23.8425	-23.8425	23.3656		535.69	25.5723	-25.5723	25.8281
536.251	24.0518	-24.0518	23.5709		536.79	25.3749	-25.3749	25.6287
537.351	24.0647	-24.0647	23.5834		537.89	25.5813	-25.5813	25.8371
538.451	23.8823	-23.8823	23.4046		538.99	25.5607	-25.5607	25.8163
539.551	24.0688	-24.0688	23.5874		540.09	25.5191	-25.5191	25.7743
540.651	24.0702	-24.0702	23.5888		541.19	25.568	-25.568	25.8237
541.751	24.0389	-24.0389	23.5581		542.29	25.539	-25.539	25.7944
542.851	23.8626	-23.8626	23.3853		543.39	25.5722	-25.5722	25.8279
543.951	23.9503	-23.9503	23.4712		544.49	25.5646	-25.5646	25.8203
545.051	24.0601	-24.0601	23.5789		545.59	25.5347	-25.5347	25.7901
546.151	23.8289	-23.8289	23.3524		546.69	25.5326	-25.5326	25.788
547.251	24.0273	-24.0273	23.5468		547.79	25.5507	-25.5507	25.8062
548.351	23.9281	-23.9281	23.4496		548.89	25.5677	-25.5677	25.8234
549.451	24.0543	-24.0543	23.5732		549.99	25.5237	-25.5237	25.7789
550.551	23.8368	-23.8368	23.3601		551.09	25.4792	-25.4792	25.734
551.651	23.8155	-23.8155	23.3391		552.19	25.5743	-25.5743	25.8301
552.751	23.943	-23.943	23.4641		553.29	25.585	-25.585	25.8408
553.851	23.8381	-23.8381	23.3614		554.39	25.2582	-25.2582	25.5107
554.962	23.9182	-23.9182	23.4399		555.49	25.5321	-25.5321	25.7874
556.051	23.9576	-23.9576	23.4784		556.59	25.5017	-25.5017	25.7567
557.151	23.9424	-23.9424	23.4636		557.69	25.5602	-25.5602	25.8158
558.251	23.7765	-23.7765	23.3009		558.79	25.4154	-25.4154	25.6696
559.351	23.7217	-23.7217	23.2473		559.89	25.5368	-25.5368	25.7921
560.451	23.9897	-23.9897	23.51		560.99	25.5437	-25.5437	25.7992
561.551	23.9462	-23.9462	23.4673		562.09	25.5203	-25.5203	25.7755
562.651	23.7746	-23.7746	23.299		563.19	25.539	-25.539	25.7944
563.751	23.9029	-23.9029	23.4247		564.29	25.5707	-25.5707	25.8265
564.851	23.8616	-23.8616	23.3844		565.39	25.5408	-25.5408	25.7962
565.951	23.8815	-23.8815	23.4039		566.49	25.5564	-25.5564	25.8119
567.051	23.7818	-23.7818	23.3061		567.59	25.515	-25.515	25.7702
568.151	23.7441	-23.7441	23.2693		568.69	25.481	-25.481	25.7358
569.251	23.8546	-23.8546	23.3775		569.79	25.355	-25.355	25.6085
570.351	23.7712	-23.7712	23.2958		570.89	25.5564	-25.5564	25.8119
571.451	24.0076	-24.0076	23.5275		571.99	25.4176	-25.4176	25.6717
572.551	23.7767	-23.7767	23.3012		573.09	25.616	-25.616	25.8722
573.651	23.8518	-23.8518	23.3748		574.19	25.5749	-25.5749	25.8306
574.751	23.7541	-23.7541	23.279		575.29	25.4964	-25.4964	25.7514
575.851	23.911	-23.911	23.4327		576.39	25.548	-25.548	25.8035
576.951	23.9951	-23.9951	23.5152		577.49	25.6046	-25.6046	25.8607
578.051	23.727	-23.727	23.2525		578.59	25.4864	-25.4864	25.7413
579.151	23.9238	-23.9238	23.4453		579.69	25.5981	-25.5981	25.8541
580.251	23.7275	-23.7275	23.253		580.79	25.5565	-25.5565	25.8121
581.351	23.8622	-23.8622	23.3849		581.89	25.4329	-25.4329	25.6872
582.451	23.9126	-23.9126	23.4344		582.99	25.4792	-25.4792	25.734
583.551	23.6734	-23.6734	23.2		584.09	25.5519	-25.5519	25.8074
584.651	23.836	-23.836	23.3593		585.19	25.5262	-25.5262	25.7814
585.751	23.7403	-23.7403	23.2654		586.29	25.3974	-25.3974	25.6514
586.851	23.9947	-23.9947	23.5148		587.39	25.3856	-25.3856	25.6394
587.951	23.6693	-23.6693	23.1959		588.49	25.6323	-25.6323	25.8886
589.051	23.7789	-23.7789	23.3033		589.59	25.5125	-25.5125	25.7676
590.151	23.8905	-23.8905	23.4127		590.69	25.5511	-25.5511	25.8066
591.251	23.777	-23.777	23.3016		591.79	25.6117	-25.6117	25.8678
592.351	23.8474	-23.8474	23.3705		592.89	25.3472	-25.3472	25.6007
593.451	23.7643	-23.7643	23.289		593.99	25.5964	-25.5964	25.8524
594.551	23.8608	-23.8608	23.3836		595.09	25.5401	-25.5401	25.7955
595.651	23.6884	-23.6884	23.2147		596.19	25.4707	-25.4707	25.7254
596.751	23.7445	-23.7445	23.2696		597.29	25.5211	-25.5211	25.7763
597.851	23.8568	-23.8568	23.3797		598.39	25.5421	-25.5421	25.7976
598.951	23.7958	-23.7958	23.3198		599.49	25.5137	-25.5137	25.7689

## Sheet: Figure 3c
Control				With HBPs
Wavelength/nm	EQE/%	Integrated J/mAcm-2		Wavelength/nm	EQE/%	Integrated J/mAcm-2
300	1.68232	--		300	1.73809	--
305	3.87729	2.3575e-05		305	3.9961	2.41592e-05
310	7.59942	0.00026445		310	8.02953	0.000277306
315	12.801	0.00158		315	13.6898	0.00167
320	19.1753	0.00508		320	20.4651	0.00542
325	25.2078	0.01214		325	27.0975	0.013
330	31.0029	0.02666		330	33.4864	0.02864
335	35.8125	0.04588		335	38.8413	0.04945
340	40.7845	0.06852		340	44.4561	0.07407
345	45.4518	0.09672		345	49.5833	0.10481
350	50.2418	0.12905		350	55.0412	0.14016
355	54.3521	0.17025		355	59.4624	0.18526
360	58.4459	0.21128		360	63.934	0.23016
365	63.1247	0.26216		365	68.9464	0.28578
370	65.9136	0.32958		370	71.5212	0.35916
375	69.2601	0.39416		375	74.966	0.42915
380	70.9971	0.47154		380	76.5065	0.5127
385	71.8279	0.53762		385	76.9349	0.58371
390	72.2624	0.61253		390	77.4112	0.66395
395	73.1869	0.69095		395	77.9005	0.74771
400	74.5154	0.78835		400	78.9458	0.85111
405	75.4895	0.93056		405	79.5607	1.00138
410	76.6247	1.07322		410	80.4293	1.15143
415	77.6977	1.22574		415	81.2387	1.31121
420	78.9713	1.38588		420	82.4249	1.47849
425	80.2464	1.55273		425	83.3658	1.65223
430	81.7163	1.71257		430	84.7227	1.81812
435	82.5023	1.87132		435	85.2415	1.9824
440	83.1472	2.06007		440	85.62	2.17709
445	84.0962	2.2695		445	86.5537	2.3927
450	84.7961	2.4928		450	87.018	2.62218
455	85.2945	2.73083		455	87.565	2.8665
460	85.8242	2.97627		460	88.1891	3.11859
465	86.2954	3.22891		465	88.5131	3.37796
470	86.6935	3.48057		470	88.7733	3.63587
475	87.2757	3.74002		475	89.4771	3.9017
480	87.5593	4.0083		480	89.6947	4.17665
485	88.1172	4.28216		485	90.1832	4.45705
490	88.7112	4.53544		490	90.7006	4.71614
495	89.2721	4.81206		495	91.4528	4.99924
500	89.8182	5.09447		500	91.9361	5.28843
505	90.6835	5.37147		505	92.6554	5.5717
510	91.2073	5.66347		510	93.2493	5.87014
515	91.2803	5.95555		515	93.7152	6.16938
520	91.8349	6.22948		520	94.0811	6.45032
525	92.1366	6.52891		525	94.3069	6.75694
530	92.4205	6.82653		530	94.4964	7.0614
535	92.7388	7.13414		535	95.0192	7.37625
540	92.7248	7.44553		540	94.9764	7.69525
545	93.1876	7.75444		545	95.1265	8.01111
550	93.079	8.07016		550	95.1377	8.3336
555	93.1602	8.39132		555	95.2251	8.66188
560	92.7672	8.70622		560	95.1842	8.98436
565	92.9454	9.0261		565	95.0561	9.31202
570	92.8368	9.34366		570	94.9308	9.63678
575	92.7385	9.66321		575	94.7699	9.96343
580	92.4808	9.98201		580	94.5023	10.2892
585	92.3885	10.3143		585	94.3396	10.6286
590	92.0676	10.6314		590	94.1128	10.9526
595	91.874	10.9482		595	94.1749	11.2769
600	92.1699	11.2732		600	94.377	11.6098
605	91.7277	11.6009		605	94.077	11.9457
610	91.682	11.9341		610	94.0014	12.2873
615	91.7757	12.2645		615	93.8203	12.6256
620	91.7359	12.5961		620	93.6451	12.9644
625	91.2135	12.9256		625	93.3573	13.3011
630	90.9974	13.2491		630	93.0636	13.632
635	90.6717	13.5771		635	92.5937	13.9672
640	90.082	13.9139		640	91.9848	14.3112
645	89.8535	14.2504		645	91.7864	14.6549
650	89.6575	14.5775		650	91.5953	14.989
655	89.879	14.9098		655	91.9476	15.3287
660	89.9682	15.2233		660	92.2277	15.6499
665	90.4952	15.5592		665	92.7725	15.9942
670	91.0117	15.9064		670	93.048	16.3496
675	91.3813	16.2546		675	93.514	16.7057
680	91.8448	16.6055		680	93.7851	17.0644
685	92.1438	16.9565		685	94.2348	17.4232
690	92.2508	17.255		690	94.2302	17.7282
695	91.7854	17.5755		695	93.6785	18.0555
700	90.7558	17.9091		700	92.8814	18.3964
705	89.9661	18.2376		705	91.6493	18.7319
710	88.5613	18.5717		710	90.4274	19.0725
715	87.3979	18.9006		715	89.3169	19.4085
720	86.7239	19.1753		720	88.4699	19.6891
725	85.7004	19.4536		725	87.7286	19.9734
730	84.6751	19.7203		730	87.0509	20.2471
735	84.927	20.0124		735	87.1709	20.5471
740	85.1886	20.3183		740	87.6524	20.8615
745	85.6409	20.6332		745	88.0516	21.1853
750	86.1008	20.9548		750	88.8023	21.5165
755	87.3146	21.2793		755	90.07	21.8513
760	87.6016	21.5796		760	90.4574	22.1611
765	89.2779	21.7014		765	92.558	22.2873
770	91.23	21.9785		770	94.3932	22.5742
775	90.4584	22.3108		775	93.8689	22.9185
780	90.4398	22.6438		780	93.8508	23.264
785	89.8124	22.9738		785	93.2539	23.6067
790	88.9788	23.2967		790	92.5767	23.9422
795	86.4949	23.6039		795	90.1919	24.2622
800	80.9198	23.8973		800	84.4741	24.5684
805	69.7819	24.1596		805	72.5232	24.8416
810	52.3523	24.3736		810	54.0029	25.0632
815	31.4794	24.5111		815	32.14	25.2046
820	14.7615	24.5763		820	14.9433	25.271
825	10.2196	24.6135		825	10.275	25.3085
830	6.2093	24.639		830	6.21969	25.3341
835	2.92682	24.6532		835	2.91346	25.3483
840	1.70976	24.661		840	1.68541	25.3561
845	1.14683	24.6659		845	1.11684	25.3608
850	0.8403	24.6693		850	0.78349	25.3641
855	0.68157	24.6717		855	0.62035	25.3663
860	0.50986	24.6737		860	0.54366	25.3683
865	0.40224	24.6753		865	0.40378	25.3699
870	0.29717	24.6764		870	0.27737	25.371
875	0.15724	24.6772		875	0.15139	25.3717
880	0.00932	24.6775		880	0.00349	25.372
885	0.000933775	24.6775		885	0.00186	25.372
890	0.00453	24.6775		890	0.000796203	25.372
895	0.00771	24.6775		895	0.00145	25.372
900	0.00299	24.6775		900	0.0029	25.372

[truncated: 49 more sheets: Figure 3d, Figure 3e, Figure 3f, Figure 3g, Figure 3h, Figure 4a, Figure 4b, Figure 4c, Figure 5b, Figure 5c, Figure 5d, Figure 5e, Figure 5g, Figure S2, Figure S3, Figure S4, Figure S6, Figure S8a, Figure S8b, Figure S8c …]
